# Supplementary material for: Depressed 660-km discontinuity caused by akimotoite–bridgmanite transition
Source: Nature. 2022 Jan 5;601(7891):69–73. doi: 10.1038/s41586-021-04157-z (PMC8732283; doi:10.1038/s41586-021-04157-z)
Supplement: Supplementary file 2 — Supplementary Tables 1 and 2. [file 41586_2021_4157_MOESM2_ESM.xlsx]

## Sheet: SI Table 1
Supplementary Information Table 1
Experimental conditions before temperature correction and phases present
Run No.	Press load (MN)	§T, K	*P (3BM), GPa	†P (Vinet), GPa	Pav, Gpa	‖Direction of reaction
RBP phase transition
M2664	8.7	1200	22.70(3)	22.95(3)	22.83(4)	Brg+Pc → Rw
	8.7	1200	22.70(4)	22.95(4)	22.83(3)	Brg+Pc → Rw
	9.2	1200	23.02(2)	23.27(2)	23.14(2)	Brg+Pc → Rw
	10.5	1200	23.92(2)	24.19(2)	24.05(2)	Rw → Brg+Pc
	9.5	1250	23.28(3)	23.54(3)	23.41(2)	Brg+Pc → Rw
	10	1300	23.40(3)	23.67(3)	23.53(2)	Rw → Brg+Pc
	9.5	1300	23.11(3)	23.38(3)	23.24(2)	Brg+Pc → Rw
	9.8	1350	23.25(3)	23.53(4)	23.39(2)	Brg+Pc → Rw
	10	1400	23.21(3)	23.49(3)	23.35(2)	Brg+Pc → Rw
	10.75	1400	23.53(3)	23.81(3)	23.67(2)	Rw → Brg+Pc
	10.6	1400	23.34(2)	23.62(2)	23.48(1)	Rw → Brg+Pc
	10.2	1400	23.14(3)	23.42(4)	23.28(2)	Brg+Pc → Rw
	10.8	1500	23.40(2)	23.70(2)	23.55(2)	Rw → Brg+Pc
	9.4	1500	22.96(3)	23.25(3)	23.11(2)	Brg+Pc → Rw
	9.8	1500	23.05(4)	23.35(4)	23.20(3)	Brg+Pc → Rw
	10.4	1500	23.29(3)	23.58(3)	23.44(2)	Rw → Brg+Pc
	10.2	1500	23.17(5)	23.46(5)	23.31(3)	Brg+Pc → Rw
	10.2	1500	23.16(3)	23.45(3)	23.30(2)	Brg+Pc → Rw
	10.4	1550	23.21(3)	23.51(3)	23.36(2)	Brg+Pc → Rw
	11.18	1550	23.41(4)	23.72(4)	23.56(3)	Rw → Brg+Pc
	10.4	1550	23.12(3)	23.42(3)	23.27(2)	Brg+Pc → Rw
	10.8	1550	23.22(3)	23.52(3)	23.37(2)	Rw → Brg+Pc
	10.8	1600	23.29(1)	23.60(1)	23.45(1)	Rw → Brg+Pc
	10	1600	23.11(4)	23.41(4)	23.26(3)	Brg+Pc → Rw
	10.6	1600	23.18(2)	23.48(2)	23.33(2)	Brg+Pc → Rw
	10.8	1600	23.25(3)	23.56(3)	23.41(2)	Rw → Brg+Pc
	10.2	1650	23.17(4)	23.48(4)	23.32(3)	Rw → Brg+Pc
	10.2	1650	23.17(3)	23.47(3)	23.32(2)	Rw → Brg+Pc
	10	1650	23.05(2)	23.36(2)	23.20(2)	Brg+Pc → Rw
	10	1700	22.99(3)	23.30(2)	23.14(2)	Brg+Pc → Rw
	11.2	1700	23.25(3)	23.57(3)	23.41(2)	Rw → Brg+Pc
	10.4	1750	23.12(3)	23.44(3)	23.28(2)	Rw → Brg+Pc
	10	1750	22.89(2)	23.20(2)	23.04(2)	Brg+Pc → Rw
	10.4	1750	23.01(3)	23.33(3)	23.17(2)	Rw → Brg+Pc
	9.8	1800	22.87(3)	23.19(3)	23.03(2)	Brg+Pc → Rw
	10.2	1800	22.97(3)	23.29(3)	23.13(2)	Rw → Brg+Pc
	9.4	1850	22.75(4)	23.07(4)	22.91(3)	Brg+Pc → Rw
	9.8	1850	22.89(4)	23.21(4)	23.05(3)	Rw → Brg+Pc
	9	1900	22.59(2)	22.91(2)	22.75(1)	Brg+Pc → Rw
	9.4	1900	22.77(3)	23.10(3)	22.93(2)	Brg+Pc → Rw
	9.8	1900	22.97(4)	23.30(4)	23.13(3)	Rw → Brg+Pc
	9.75	1900	22.92(3)	23.25(3)	23.08(2)	Rw → Brg+Pc
	8.6	1950	22.42(3)	22.74(3)	22.58(2)	Brg+Pc → Rw
	9	1950	22.59(3)	22.91(3)	22.75(2)	Brg+Pc → Rw
	9.4	1950	22.78(2)	23.10(3)	22.94(2)	Rw → Brg+Pc
	9	1950	22.67(3)	22.99(3)	22.83(2)	Brg+Pc → Rw
AB phase transition
HH00270	9.96	1200	24.04(15)	24.30(15)	24.17(15)	Ak=Brg
	8.64	1200	23.93(13)	24.19(13)	24.06(13)	Brg → Ak
HH00271	7.56	1250	22.75(19)	23.00(20)	22.88(20)	Brg → Ak
	7.56	1250	22.92(24)	23.18(25)	23.05(25)	Ak → Brg
	8.81	1238	23.51(24)	23.78(24)	23.65(24)	Brg → Ak
	8.81	1250	23.46(12)	23.72(13)	23.59(13)	Ak → Brg
	6.72	1350	22.10(17)	22.36(17)	22.23(17)	Ak → Brg
	6.72	1350	21.99(12)	22.25(12)	22.12(12)	Brg → Ak
	6.84	1390	21.80(9)	22.06(9)	21.93(9)	Brg → Ak
	6.84	1400	21.78(4)	22.04(4)	21.91(4)	Ak → Brg
	6.77	1400	21.70(7)	21.96(7)	21.83(7)	Brg → Ak
	6.72	1450	21.66(4)	21.92(4)	21.79(4)	Brg → Ak
	7.08	1450	21.86(10)	22.13(11)	21.99(10)	Ak → Brg
	7.08	1500	21.63(10)	21.90(10)	21.76(10)	Ak → Brg
	6.84	1500	21.52(14)	21.79(14)	21.65(14)	Brg → Ak
HH00286	7.56	1300	22.44(10)	22.70(10)	22.57(10)	Ak → Brg
	7.56	1300	22.31(9)	22.57(10)	22.44(10)	Brg → Ak
	7.8	1550	21.71(13)	21.99(13)	21.85(13)	Ak → Brg
	7.68	1550	21.62(15)	21.89(15)	21.76(15)	Ak → Brg
	7.58	1550	21.53(15)	21.81(15)	21.67(15)	Brg → Ak
	7.68	1600	21.42(17)	21.70(17)	21.56(17)	Ak → Brg
	7.44	1600	21.34(15)	21.62(15)	21.48(15)	Brg → Ak
	7.63	1650	21.12(11)	21.39(11)	21.26(11)	Ak → Brg
	7.32	1650	20.77(12)	21.04(12)	20.91(12)	Brg → Ak
	7.51	1700	21.15(9)	21.43(10)	21.29(9)	Ak → Brg
	7.32	1700	20.92(8)	21.19(8)	21.06(8)	Ak=Brg
	7.32	1700	20.75(12)	21.02(12)	20.88(12)	Brg → Ak
	7.92	1750	20.76(17)	21.04(17)	20.90(17)	Ak → Brg
	7.56	1750	20.48(11)	20.75(11)	20.61(11)	Brg → Ak
	7.8	1800	20.57(18)	20.85(18)	20.71(18)	Ak → Brg
	7.56	1800	20.33(16)	20.60(16)	20.46(16)	Brg → Ak
	7.8	1850	20.37(18)	20.65(19)	20.51(18)	Ak → Brg
	7.44	1850	20.06(24)	20.32(24)	20.19(24)	Brg → Ak
	7.56	1900	20.22(13)	20.49(13)	20.35(13)	Ak → Brg
	7.32	1900	20.03(16)	20.29(16)	20.16(16)	Brg → Ak
	6.96	1900	19.68(14)	19.94(14)	19.81(14)	Brg → Ak
	7.63	1950	20.00(10)	20.27(10)	20.14(10)	Ak → Brg
	7.63	1950	19.87(20)	20.14(20)	20.01(20)	Brg → Ak
	7.8	2000	20.12(20)	20.39(20)	20.26(20)	Ak → Brg
	7.44	2000	19.94(18)	20.21(18)	20.08(18)	Brg → Ak
								§Sample temperatures were measured by W97Re3–W75Re25 thermocouple.
								*Averaged sample pressure before and after X-ray diffraction measurement of the sample using the third-order Birch-Murnaghan equation of state47.
								†Averaged sample pressure before and after X-ray diffraction measurement of the sample using the Vinet equation of state47.
								‖Brg+Pc → Rw, Brg → Ak and Rw → Brg+Pc, Ak → Brg indicate the stable phase is Rw or Ak (purple and blue plots in Fig. 2) and Brg+Pc or Brg (green and red plots in Fig. 2), respectively. Ak=Brg indicates the equality of Ak and Brg phases.

## Sheet: SI Table 2
Supplementary Information Table 2
Experimental conditions and phases present after temperature correction due to the pressure effect on the thermoelectromotive force of the thermocouple
Run No.	Press load (MN)	§T, K	*P (3BM), GPa	†P (Vinet), GPa	Pav, Gpa	‖Direction of reaction
RBP phase transition
M2664	8.7	1238	22.94(3)	23.19(3)	23.06(2)	Brg+Pc → Rw
	8.7	1238	22.94(4)	23.20(4)	23.07(3)	Brg+Pc → Rw
	9.2	1239	23.26(2)	23.53(2)	23.39(2)	Brg+Pc → Rw
	10.5	1240	24.17(2)	24.45(2)	24.31(2)	Rw → Brg+Pc
	9.5	1292	23.53(3)	23.81(3)	23.67(2)	Brg+Pc → Rw
	10	1345	23.68(3)	23.97(3)	23.82(2)	Rw → Brg+Pc
	9.5	1344	23.39(3)	23.66(3)	23.52(2)	Brg+Pc → Rw
	9.8	1397	23.55(2)	23.84(4)	23.69(2)	Brg+Pc → Rw
	10	1450	23.52(3)	23.82(3)	23.67(2)	Brg+Pc → Rw
	10.75	1451	23.84(3)	24.15(3)	23.99(2)	Rw → Brg+Pc
	10.6	1450	23.65(2)	23.95(2)	23.80(1)	Rw → Brg+Pc
	10.2	1450	23.45(3)	23.75(4)	23.60(2)	Brg+Pc → Rw
	10.8	1557	23.76(2)	24.07(2)	23.91(2)	Rw → Brg+Pc
	9.4	1556	23.31(3)	23.62(3)	23.46(2)	Brg+Pc → Rw
	9.8	1556	23.40(4)	23.71(4)	23.56(3)	Brg+Pc → Rw
	10.4	1557	23.64(3)	23.95(3)	23.80(2)	Rw → Brg+Pc
	10.2	1557	23.52(5)	23.83(5)	23.67(3)	Brg+Pc → Rw
	10.2	1556	23.51(3)	23.82(3)	23.66(2)	Brg+Pc → Rw
	10.4	1610	23.59(3)	23.90(3)	23.74(2)	Brg+Pc → Rw
	11.18	1610	23.79(4)	24.11(4)	23.95(3)	Rw → Brg+Pc
	10.4	1610	23.50(3)	23.81(3)	23.65(2)	Brg+Pc → Rw
	10.8	1610	23.60(3)	23.91(3)	23.76(2)	Rw → Brg+Pc
	10.8	1663	23.69(1)	24.01(1)	23.85(1)	Rw → Brg+Pc
	10	1663	23.50(4)	23.82(4)	23.66(3)	Brg+Pc → Rw
	10.6	1663	23.57(2)	23.89(2)	23.73(2)	Brg+Pc → Rw
	10.8	1663	23.65(3)	23.97(3)	23.81(2)	Rw → Brg+Pc
	10.2	1717	23.58(4)	23.91(4)	23.75(3)	Rw → Brg+Pc
	10.2	1717	23.58(3)	23.91(3)	23.74(2)	Rw → Brg+Pc
	10	1716	23.47(2)	23.80(2)	23.63(2)	Brg+Pc → Rw
	10	1770	23.43(3)	23.76(3)	23.59(2)	Brg+Pc → Rw
	11.2	1770	23.69(3)	24.03(3)	23.86(2)	Rw → Brg+Pc
	10.4	1824	23.58(3)	23.92(3)	23.75(2)	Rw → Brg+Pc
	10	1823	23.34(2)	23.67(2)	23.51(2)	Brg+Pc → Rw
	10.4	1824	23.47(3)	23.81(3)	23.64(2)	Rw → Brg+Pc
	9.8	1877	23.36(3)	23.69(3)	23.53(2)	Brg+Pc → Rw
	10.2	1877	23.45(3)	23.79(3)	23.62(2)	Rw → Brg+Pc
	9.4	1931	23.26(4)	23.60(4)	23.43(3)	Brg+Pc → Rw
	9.8	1931	23.39(4)	23.73(4)	23.56(3)	Rw → Brg+Pc
	9	1984	23.12(2)	23.46(2)	23.29(1)	Brg+Pc → Rw
	9.4	1984	23.30(3)	23.66(3)	23.48(2)	Brg+Pc → Rw
	9.8	1985	23.50(4)	23.85(4)	23.68(3)	Rw → Brg+Pc
	9.75	1985	23.45(3)	23.80(3)	23.63(2)	Rw → Brg+Pc
	8.6	2038	22.97(3)	23.31(3)	23.14(2)	Brg+Pc → Rw
	9	2038	23.14(3)	23.48(3)	23.31(2)	Brg+Pc → Rw
	9.4	2038	23.33(2)	23.68(3)	23.51(2)	Rw → Brg+Pc
	9	2038	23.23(3)	23.57(3)	23.40(2)	Brg+Pc → Rw
AB phase transition
HH00270	9.96	1240	24.56(16)	24.29(15)	24.42(15)	Ak=Brg
	8.64	1240	24.45(13)	24.17(13)	24.31(13)	Brg → Ak
HH00271	7.56	1291	23.27(20)	23.00(20)	23.14(20)	Brg → Ak
	7.56	1291	23.44(25)	23.18(25)	23.31(25)	Ak → Brg
	8.81	1265	24.04(24)	23.77(24)	23.90(24)	Brg → Ak
	8.81	1292	23.99(13)	23.72(13)	23.86(13)	Ak → Brg
	6.72	1396	22.66(17)	22.39(17)	22.52(17)	Ak → Brg
	6.72	1396	22.54(12)	22.27(12)	22.41(12)	Brg → Ak
	6.84	1427	22.37(9)	22.10(9)	22.23(9)	Brg → Ak
	6.84	1448	22.36(4)	22.08(4)	22.22(4)	Ak → Brg
	6.77	1448	22.28(7)	22.01(7)	22.14(7)	Brg → Ak
	6.72	1501	22.25(4)	21.98(4)	22.12(4)	Brg → Ak
	7.08	1501	22.46(11)	22.18(11)	22.32(11)	Ak → Brg
	7.08	1554	22.25(10)	21.97(10)	22.11(10)	Ak → Brg
	6.84	1554	22.14(14)	21.86(14)	22.00(14)	Brg → Ak
HH00286	7.56	1343	22.98(10)	22.71(10)	22.85(10)	Ak → Brg
	7.56	1343	22.85(10)	22.58(10)	22.72(10)	Brg → Ak
	7.8	1607	22.36(13)	22.08(13)	22.22(13)	Ak → Brg
	7.68	1607	22.27(16)	21.98(15)	22.12(15)	Ak → Brg
	7.58	1607	22.18(15)	21.89(15)	22.04(15)	Brg → Ak
	7.68	1660	22.09(18)	21.80(17)	21.95(18)	Ak → Brg
	7.44	1660	22.01(16)	21.72(15)	21.86(15)	Brg → Ak
	7.63	1713	21.80(12)	21.52(11)	21.66(11)	Ak → Brg
	7.32	1712	21.45(12)	21.17(12)	21.31(12)	Brg → Ak
	7.51	1767	21.86(10)	21.57(9)	21.71(10)	Ak → Brg
	7.32	1766	21.62(8)	21.34(8)	21.48(8)	Ak=Brg
	7.15	1765	21.44(12)	21.16(12)	21.30(12)	Brg → Ak
	7.92	1819	21.49(17)	21.20(17)	21.34(17)	Ak → Brg
	7.56	1818	21.19(12)	20.91(11)	21.05(11)	Brg → Ak
	7.8	1872	21.32(18)	21.03(18)	21.17(18)	Ak → Brg
	7.56	1872	21.06(17)	20.78(16)	20.92(16)	Brg → Ak
	7.8	1925	21.13(19)	20.85(19)	20.99(19)	Ak → Brg
	7.44	1924	20.81(25)	20.53(24)	20.67(24)	Brg → Ak
	7.56	1979	21.00(14)	20.72(13)	20.86(14)	Ak → Brg
	7.32	1978	20.80(17)	20.52(16)	20.66(17)	Brg → Ak
	6.96	1977	20.44(14)	20.17(14)	20.30(14)	Brg → Ak
	7.63	2032	20.80(10)	20.52(10)	20.66(10)	Ak → Brg
	7.63	2031	20.67(20)	20.39(20)	20.53(20)	Brg → Ak
	7.8	2086	20.95(21)	20.67(20)	20.81(20)	Ak → Brg
	7.44	2085	20.77(19)	20.48(18)	20.63(18)	Brg → Ak
								§Sample temperatures were corrected by the pressure effect on the thermoelectromotive force for W97Re3–W75Re25 thermocouple48.
								*Averaged sample pressure before and after X-ray diffraction measurement of the sample using the third-order Birch-Murnaghan equation of state47.
								†Averaged sample pressure before and after X-ray diffraction measurement of the sample using the Vinet equation of state47.
								‖Brg+Pc → Rw, Brg → Ak and Rw → Brg+Pc, Ak → Brg indicate the stable phase is Rw or Ak (purple and blue plots in Fig. 2) and Brg+Pc or Brg (green and red plots in Fig. 2), respectively. Ak=Brg indicates the equality of Ak and Brg phases.
