# Supplementary material for: Depressed 660-km discontinuity caused by akimotoite–bridgmanite transition
Source: Nature. 2022 Jan 5;601(7891):69–73. doi: 10.1038/s41586-021-04157-z (PMC8732283; doi:10.1038/s41586-021-04157-z)
Supplement: Supplementary file 3 — Source Data Fig. 1 [file 41586_2021_4157_MOESM3_ESM.xlsx]

## Sheet: Fig 1b, 22.22(4) GPa, 1448 K
Energy, eV	Intensity
22.84	0.9
72.99	0.4
123.14	0.3
173.29	0.6
223.44	0.5
273.59	0.6
323.74	0.2
373.89	0.7
424.04	0.5
474.19	0.3
524.34	0.3
574.49	0.3
624.64	0.2
674.79	0
724.94	0
775.089	0.2
825.239	0.1
875.389	0.3
925.539	0.1
975.689	0.3
1025.84	0.1
1075.99	0
1126.14	0.2
1176.29	0
1226.44	0
1276.59	0
1326.74	0.3
1376.89	0.3
1427.04	0.1
1477.19	0.2
1527.34	0
1577.49	0
1627.64	0
1677.79	0.1
1727.94	0
1778.09	0
1828.24	0
1878.39	0
1928.54	0
1978.69	0
2028.84	0.1
2078.99	0.1
2129.14	0
2179.29	0
2229.44	0
2279.59	0
2329.73	0
2379.88	0.1
2430.03	0
2480.18	0
2530.33	0.1
2580.48	0
2630.63	0.1
2680.78	0.1
2730.93	0
2781.08	0
2831.23	0
2881.38	0
2931.53	0
2981.68	0
3031.83	0
3081.98	0
3132.13	0
3182.28	0
3232.43	0
3282.58	0.1
3332.73	0
3382.88	0
3433.03	0
3483.18	0
3533.33	0
3583.48	0
3633.63	0
3683.78	0
3733.93	0
3784.08	0
3834.23	0
3884.38	0
3934.53	0
3984.67	0
4034.82	0
4084.97	0
4135.12	0
4185.27	0
4235.42	0
4285.57	0
4335.72	0
4385.87	0
4436.02	0
4486.17	0
4536.32	0
4586.47	0
4636.62	0
4686.77	0
4736.92	0
4787.07	0
4837.22	0.1
4887.37	0.1
4937.52	0
4987.67	0
5037.82	0
5087.96	0
5138.11	0
5188.26	0
5238.41	0
5288.56	0
5338.71	0
5388.86	0
5439.01	0.1
5489.16	0.1
5539.31	0
5589.46	0
5639.61	0.1
5689.76	0.1
5739.91	0.3
5790.06	0.2
5840.21	0.1
5890.36	0.4
5940.51	0.5
5990.66	0.6
6040.8	1.3
6090.95	0.6
6141.1	1.4
6191.25	1.2
6241.4	0.3
6291.55	1.7
6341.7	1.7
6391.85	1.9
6442	2.2
6492.15	2.2
6542.3	1.9
6592.45	2.7
6642.6	2.7
6692.75	2.7
6742.9	1.6
6793.05	2
6843.19	2.4
6893.34	2.8
6943.49	3.1
6993.64	3.9
7043.79	2.6
7093.94	3
7144.09	3.2
7194.24	3.5
7244.39	3.8
7294.54	2.4
7344.69	2.9
7394.84	3.5
7444.99	2.7
7495.14	3
7545.28	2.3
7595.43	3.2
7645.58	3.2
7695.73	2.6
7745.88	2.9
7796.03	2.2
7846.18	1.6
7896.33	3.5
7946.48	2.6
7996.63	2.9
8046.78	2.4
8096.93	2.6
8147.08	3
8197.22	2.8
8247.37	3.3
8297.52	3.8
8347.67	3.6
8397.82	3.1
8447.97	2.7
8498.12	3
8548.27	3.1
8598.42	2.7
8648.57	2.7
8698.72	2.9
8748.87	3.3
8799.01	3.9
8849.16	2.3
8899.31	2.6
8949.46	2.9
8999.61	2.3
9049.76	2.2
9099.91	1.8
9150.06	2.8
9200.21	3
9250.36	3
9300.51	3.4
9350.66	4
9400.8	3.3
9450.95	2.1
9501.1	3
9551.25	4
9601.4	3.2
9651.55	2.9
9701.7	2.4
9751.85	3
9802	2.8
9852.15	3.5
9902.29	2.8
9952.44	3.2
10002.6	3.1
10052.7	2.1
10102.9	2.8
10153	2.8
10203.2	1.8
10253.3	2.5
10303.5	3.9
10353.6	1.6
10403.8	2.9
10453.9	2.6
10504.1	2.7
10554.2	3.2
10604.4	3.1
10654.5	2.5
10704.7	2.7
10754.8	2.5
10805	2.9
10855.1	3.2
10905.3	2.5
10955.4	2.5
11005.6	3.4
11055.7	4.1
11105.9	2.4
11156	3
11206.2	2.8
11256.3	3.5
11306.5	3.6
11356.6	3.1
11406.8	3.5
11456.9	2.9
11507.1	3.1
11557.2	3.3
11607.4	3
11657.5	3.7
11707.7	2.8
11757.8	2.7
11808	1.8
11858.1	2.5
11908.3	3.4
11958.4	2.7
12008.5	3.3
12058.7	3.2
12108.8	3.9
12159	4.4
12209.1	2
12259.3	2.8
12309.4	2
12359.6	3.6
12409.7	2.2
12459.9	2.9
12510	3.9
12560.2	3.8
12610.3	3.1
12660.5	2.5
12710.6	3.2
12760.8	3.1
12810.9	3.2
12861.1	3.2
12911.2	3.3
12961.4	3
13011.5	3.3
13061.7	2.8
13111.8	3.1
13162	3.6
13212.1	3.1
13262.3	3.2
13312.4	2.5
13362.6	2.6
13412.7	3.6
13462.9	1.9
13513	2.2
13563.2	3.6
13613.3	2.1
13663.5	3.1
13713.6	3.3
13763.8	3.8
13813.9	3.4
13864.1	1.9
13914.2	2.6
13964.4	2.7
14014.5	3.9
14064.6	3.7
14114.8	3.3
14164.9	3.4
14215.1	3.2
14265.2	3.6
14315.4	4.3
14365.5	2.3
14415.7	3.6
14465.8	2.5
14516	3.1
14566.1	3.2
14616.3	3
14666.4	3.1
14716.6	3.3
14766.7	2.2
14816.9	3.2
14867	2.2
14917.2	2.4
14967.3	2.7
15017.5	3.3
15067.6	1.9
15117.8	4.2
15167.9	3.4
15218.1	3.6
15268.2	3.1
15318.4	3.1
15368.5	2.4
15418.7	2.5
15468.8	3.7
15519	2.8
15569.1	2.6
15619.3	3.5
15669.4	2.8
15719.5	2.7
15769.7	2.5
15819.8	3.1
15870	3.2
15920.1	2.3
15970.3	2.7
16020.4	2.7
16070.6	3.2
16120.7	2.5
16170.9	3.2
16221	2
16271.2	2.9
16321.3	3.4
16371.5	2.4
16421.6	2.9
16471.8	2.8
16521.9	3.9
16572.1	2.7
16622.2	2.5
16672.4	2.8
16722.5	2.4
16772.7	2.7
16822.8	2.8
16873	2.2
16923.1	3.2
16973.3	4
17023.4	2.9
17073.6	3.4
17123.7	2.2
17173.9	2.4
17224	3.2
17274.1	2.5
17324.3	2.6
17374.4	2.7
17424.6	2.4
17474.7	2.9
17524.9	3.1
17575	3.1
17625.2	2.3
17675.3	3.7
17725.5	3.1
17775.6	2.1
17825.8	4
17875.9	2.5
17926.1	2.3
17976.2	2.3
18026.4	2.7
18076.5	3
18126.7	2.9
18176.8	3.7
18227	2.9
18277.1	2.7
18327.3	2.3
18377.4	4.3
18427.6	2.3
18477.7	2.7
18527.9	3
18578	1.9
18628.2	3.7
18678.3	2.5
18728.4	2.7
18778.6	2.3
18828.7	2.9
18878.9	2.9
18929	2.6
18979.2	2.7
19029.3	1.7
19079.5	2.7
19129.6	2.5
19179.8	2.9
19229.9	3.1
19280.1	2
19330.2	2.4
19380.4	1.9
19430.5	2.9
19480.7	2.9
19530.8	2.8
19581	2.2
19631.1	3.4
19681.3	2.9
19731.4	3
19781.6	2.6
19831.7	1.9
19881.9	2.3
19932	2.6
19982.2	2.6
20032.3	3.2
20082.4	3.6
20132.6	2.2
20182.7	3.2
20232.9	2.7
20283	2.2
20333.2	3.7
20383.3	3
20433.5	2.5
20483.6	4.1
20533.8	2.6
20583.9	2.8
20634.1	3.4
20684.2	2.6
20734.4	2.8
20784.5	3.3
20834.7	2.8
20884.8	2.9
20935	1.4
20985.1	2.7
21035.3	2.3
21085.4	4.4
21135.6	1.8
21185.7	2.5
21235.9	2.7
21286	3.5
21336.1	2.7
21386.3	2.7
21436.4	2.3
21486.6	2.7
21536.7	2.4
21586.9	3.2
21637	3.5
21687.2	2.9
21737.3	2.7
21787.5	3.1
21837.6	3.2
21887.8	2.7
21937.9	2.9
21988.1	1.7
22038.2	2.6
22088.4	3
22138.5	2.4
22188.7	3
22238.8	2.3
22289	2.9
22339.1	1.9
22389.3	2.7
22439.4	2.8
22489.5	3.5
22539.7	3.2
22589.8	3.3
22640	2.8
22690.1	3.1
22740.3	2.6
22790.4	2.9
22840.6	3.3
22890.7	3.3
22940.9	2.2
22991	1.8
23041.2	2.6
23091.3	3
23141.5	2.2
23191.6	2.6
23241.8	2.3
23291.9	1.8
23342.1	2.1
23392.2	2.9
23442.4	2.2
23492.5	2.4
23542.7	2.6
23592.8	3.5
23642.9	2.3
23693.1	4.1
23743.2	2.2
23793.4	2.2
23843.5	3.5
23893.7	5.1
23943.8	5.2
23994	5.2
24044.1	5
24094.3	5.3
24144.4	6.8
24194.6	6
24244.7	5.6
24294.9	5.7
24345	4.2
24395.2	4.3
24445.3	3.3
24495.5	3.2
24545.6	3.1
24595.8	2.7
24645.9	2.9
24696	2.8
24746.2	3
24796.3	2.5
24846.5	3.5
24896.6	2.9
24946.8	2.2
24996.9	2.6
25047.1	2.5
25097.2	2.8
25147.4	2.7
25197.5	2
25247.7	2.4
25297.8	1.8
25348	2.7
25398.1	3
25448.3	2.6
25498.4	3
25548.6	2.4
25598.7	2
25648.8	2.7
25699	3
25749.1	2.6
25799.3	2.2
25849.4	2.8
25899.6	1.3
25949.7	1.9
25999.9	2.9
26050	1.8
26100.2	2.7
26150.3	2.6
26200.5	2.4
26250.6	2.2
26300.8	2.2
26350.9	2.6
26401.1	2.6
26451.2	2
26501.4	3.1
26551.5	2.3
26601.7	2.5
26651.8	2.8
26701.9	2.4
26752.1	2.8
26802.2	1.7
26852.4	2.7
26902.5	2.2
26952.7	3.1
27002.8	2.5
27053	3
27103.1	2
27153.3	3.5
27203.4	2.2
27253.6	3.5
27303.7	3.9
27353.9	3.6
27404	3.8
27454.2	2.3
27504.3	2.7
27554.5	2.4
27604.6	2.7
27654.7	2.7
27704.9	2.3
27755	2.9
27805.2	2.4
27855.3	1.9
27905.5	3
27955.6	2.1
28005.8	2.6
28055.9	2.3
28106.1	3.2
28156.2	2.1
28206.4	2.8
28256.5	2.4
28306.7	2.6
28356.8	2.4
28407	2.8
28457.1	2.5
28507.2	2
28557.4	1.8
28607.5	2.2
28657.7	2.4
28707.8	2.4
28758	2.6
28808.1	2.4
28858.3	2.6
28908.4	2.2
28958.6	3.2
29008.7	2
29058.9	2
29109	2.7
29159.2	2.9
29209.3	1.4
29259.5	2.4
29309.6	2.4
29359.8	2
29409.9	2.2
29460	2.2
29510.2	1.6
29560.3	3.1
29610.5	2.7
29660.6	2
29710.8	1.7
29760.9	2.9
29811.1	1.9
29861.2	2.2
29911.4	2.3
29961.5	2.8
30011.7	3.6
30061.8	2.1
30112	1.7
30162.1	2.4
30212.3	2.2
30262.4	2.5
30312.5	2.1
30362.7	3.2
30412.8	2.1
30463	2.7
30513.1	2.9
30563.3	2.3
30613.4	2.8
30663.6	2
30713.7	2.6
30763.9	2.7
30814	1.9
30864.2	2.6
30914.3	2.2
30964.5	3
31014.6	2.4
31064.8	3.1
31114.9	3.3
31165	2.3
31215.2	3.1
31265.3	2.8
31315.5	2.3
31365.6	2.1
31415.8	2.6
31465.9	3.3
31516.1	2.8
31566.2	3.8
31616.4	3.5
31666.5	3
31716.7	2.8
31766.8	3
31817	2.2
31867.1	2.7
31917.2	2.4
31967.4	2.2
32017.5	2
32067.7	1.9
32117.8	2.3
32168	3
32218.1	2.9
32268.3	3
32318.4	1.8
32368.6	3.4
32418.7	3.3
32468.9	2.1
32519	2.3
32569.2	2.2
32619.3	2.1
32669.5	2.9
32719.6	3.3
32769.7	2.4
32819.9	2.6
32870	2.7
32920.2	2.4
32970.3	2.9
33020.5	2.6
33070.6	2
33120.8	2.6
33170.9	2
33221.1	3
33271.2	2.5
33321.4	1.8
33371.5	2.5
33421.7	2.5
33471.8	3.3
33521.9	2
33572.1	2.3
33622.2	2.7
33672.4	2.9
33722.5	1.6
33772.7	2.5
33822.8	2.3
33873	2.9
33923.1	2.5
33973.3	1.5
34023.4	1.8
34073.6	2.7
34123.7	2
34173.9	2.2
34224	1.4
34274.1	2.3
34324.3	2
34374.4	2.3
34424.6	2.6
34474.7	2.4
34524.9	2.8
34575	2.2
34625.2	3.2
34675.3	2.9
34725.5	2.4
34775.6	2.3
34825.8	3.8
34875.9	2.6
34926.1	3.1
34976.2	2.8
35026.3	2.5
35076.5	2.2
35126.6	1.4
35176.8	2.2
35226.9	3.2
35277.1	2.5
35327.2	2.4
35377.4	2.3
35427.5	2.8
35477.7	2
35527.8	2.4
35578	3.3
35628.1	2.2
35678.3	2.5
35728.4	2
35778.5	3.3
35828.7	2.3
35878.8	3.7
35929	3.3
35979.1	2.9
36029.3	2.8
36079.4	2.6
36129.6	3.9
36179.7	2.1
36229.9	3.3
36280	2.1
36330.2	1.9
36380.3	2.6
36430.4	2.1
36480.6	2.1
36530.7	2.2
36580.9	2
36631	2.3
36681.2	2.3
36731.3	3.4
36781.5	2.4
36831.6	2
36881.8	1.9
36931.9	2.4
36982.1	3.2
37032.2	2.7
37082.4	3
37132.5	2.3
37182.6	2.7
37232.8	2.3
37282.9	2.6
37333.1	3
37383.2	2.5
37433.4	1.8
37483.5	1.9
37533.7	1.8
37583.8	2.7
37634	2.6
37684.1	3.2
37734.3	2.8
37784.4	2.1
37834.5	2.6
37884.7	2.1
37934.8	2.4
37985	2
38035.1	2.5
38085.3	2.2
38135.4	2.5
38185.6	2.7
38235.7	2.8
38285.9	1.8
38336	2.6
38386.2	2.5
38436.3	1.6
38486.4	2.1
38536.6	2.3
38586.7	2.2
38636.9	1.8
38687	2.2
38737.2	1.7
38787.3	2.2
38837.5	2.7
38887.6	3.8
38937.8	2.3
38987.9	2.3
39038.1	2.3
39088.2	2.1
39138.3	3
39188.5	2.8
39238.6	2.9
39288.8	1.9
39338.9	2.1
39389.1	2.5
39439.2	2.1
39489.4	2.7
39539.5	3
39589.7	2
39639.8	2.9
39690	3.7
39740.1	3.2
39790.2	3.2
39840.4	2.9
39890.5	3.9
39940.7	3.1
39990.8	3.4
40041	4.8
40091.1	5.6
40141.3	7.2
40191.4	8.4
40241.6	9.7
40291.7	12.4
40341.9	14.4
40392	14.9
40442.1	12.7
40492.3	10.2
40542.4	9.5
40592.6	6.4
40642.7	6.1
40692.9	7.8
40743	7.5
40793.2	8.3
40843.3	9.1
40893.5	9.4
40943.6	11
40993.8	11.6
41043.9	9.2
41094	9
41144.2	7.6
41194.3	5.9
41244.5	3.7
41294.6	2.8
41344.8	3.4
41394.9	3.7
41445.1	2.8
41495.2	1.6
41545.4	1.8
41595.5	2.7
41645.7	2.2
41695.8	2.1
41745.9	3.4
41796.1	3.5
41846.2	2.7
41896.4	3.3
41946.5	2.4
41996.7	2.5
42046.8	2.2
42097	2.3
42147.1	2.2
42197.3	2.7
42247.4	2.2
42297.5	2.3
42347.7	2.3
42397.8	2.7
42448	2.5
42498.1	1.5
42548.3	2.3
42598.4	2.6
42648.6	2.8
42698.7	2.7
42748.9	2
42799	3.5
42849.2	2.7
42899.3	2.9
42949.4	3
42999.6	1.7
43049.7	2.6
43099.9	2.7
43150	2.6
43200.2	2.3
43250.3	2.3
43300.5	3.1
43350.6	2.2
43400.8	2.2
43450.9	2.3
43501	2.7
43551.2	2.7
43601.3	2.7
43651.5	2.3
43701.6	2
43751.8	2.3
43801.9	3.3
43852.1	3.2
43902.2	3
43952.4	3.1
44002.5	2.8
44052.6	3
44102.8	2
44152.9	3.5
44203.1	2.8
44253.2	3.4
44303.4	3
44353.5	3.3
44403.7	2.8
44453.8	2.2
44504	2.1
44554.1	2.8
44604.3	3.3
44654.4	2.3
44704.5	2.8
44754.7	3.4
44804.8	3.7
44855	2.5
44905.1	2.7
44955.3	3
45005.4	2.1
45055.6	3
45105.7	2.5
45155.9	2.2
45206	1.9
45256.1	2.4
45306.3	3
45356.4	3.4
45406.6	3
45456.7	3.6
45506.9	3.2
45557	3.5
45607.2	2.5
45657.3	3.1
45707.5	6
45757.6	4.2
45807.7	3.8
45857.9	4
45908	3.9
45958.2	3.5
46008.3	3.5
46058.5	3.4
46108.6	3.7
46158.8	3.6
46208.9	2.8
46259.1	2.2
46309.2	2.7
46359.3	3.3
46409.5	3.4
46459.6	2.5
46509.8	3.1
46559.9	2.8
46610.1	2.9
46660.2	3.1
46710.4	2.1
46760.5	2.9
46810.7	3.3
46860.8	3.3
46910.9	2.5
46961.1	2.6
47011.2	2.7
47061.4	2.8
47111.5	2.2
47161.7	3.1
47211.8	2.9
47262	2.9
47312.1	2.9
47362.3	3.9
47412.4	3.7
47462.5	5.2
47512.7	5.4
47562.8	7.4
47613	6.9
47663.1	9.3
47713.3	8.8
47763.4	8.8
47813.6	7
47863.7	6.5
47913.9	7
47964	4
48014.1	4.7
48064.3	4.2
48114.4	3.2
48164.6	3.1
48214.7	2.9
48264.9	2.6
48315	4.2
48365.2	2.8
48415.3	3.4
48465.5	3.1
48515.6	2.9
48565.7	3
48615.9	2.4
48666	4
48716.2	2.8
48766.3	2.8
48816.5	2.4
48866.6	2.4
48916.8	2.4
48966.9	3.6
49017	4.5
49067.2	3.4
49117.3	2.6
49167.5	3.9
49217.6	3.3
49267.8	2.7
49317.9	3
49368.1	2.2
49418.2	3.2
49468.4	2.2
49518.5	3.4
49568.6	3.6
49618.8	3.2
49668.9	3.9
49719.1	3.2
49769.2	3.7
49819.4	4
49869.5	3.6
49919.7	3.1
49969.8	3.2
50020	3.2
50070.1	3
50120.2	2.9
50170.4	3
50220.5	4.2
50270.7	3
50320.8	1.9
50371	4.1
50421.1	3.2
50471.3	3.4
50521.4	3.3
50571.5	3
50621.7	2.8
50671.8	2.8
50722	2.5
50772.1	3.6
50822.3	3
50872.4	4.6
50922.6	2.7
50972.7	3.6
51022.9	3.3
51073	2.8
51123.1	3.8
51173.3	2.2
51223.4	2.8
51273.6	3.4
51323.7	4.5
51373.9	4.1
51424	3.2
51474.2	4.1
51524.3	2.8
51574.4	3.2
51624.6	3.8
51674.7	3
51724.9	3.9
51775	3.2
51825.2	3.1
51875.3	4.2
51925.5	3.5
51975.6	2.8
52025.8	4.6
52075.9	3.8
52126	4.6
52176.2	3.9
52226.3	2.7
52276.5	5.2
52326.6	4.1
52376.8	3.5
52426.9	3.4
52477.1	4
52527.2	2.5
52577.3	4
52627.5	3.9
52677.6	4
52727.8	4.4
52777.9	3.7
52828.1	4.2
52878.2	4.1
52928.4	3.4
52978.5	3.6
53028.7	4.4
53078.8	4.2
53128.9	2.8
53179.1	3.2
53229.2	3
53279.4	3.5
53329.5	4.2
53379.7	2.9
53429.8	3.3
53480	3.8
53530.1	4.9
53580.2	4.7
53630.4	4.1
53680.5	4.8
53730.7	3.8
53780.8	4.7
53831	3.5
53881.1	4.3
53931.3	5
53981.4	4.9
54031.5	7.1
54081.7	9.5
54131.8	13.1
54182	15.6
54232.1	22.7
54282.3	28.3
54332.4	34.6
54382.6	33.9
54432.7	31.4
54482.8	25.7
54533	21.6
54583.1	16.7
54633.3	13.8
54683.4	10
54733.6	6.8
54783.7	6
54833.9	4.9
54884	5.7
54934.2	5.7
54984.3	3.6
55034.4	3.3
55084.6	3.5
55134.7	2.6
55184.9	5
55235	3.5
55285.2	4.1
55335.3	3.4
55385.5	4.2
55435.6	4.3
55485.7	4.6
55535.9	3
55586	4
55636.2	3.7
55686.3	4.9
55736.5	3.4
55786.6	4.4
55836.8	3.4
55886.9	4.7
55937	4.4
55987.2	4.7
56037.3	4.3
56087.5	2.9
56137.6	3.1
56187.8	4.9
56237.9	5
56288.1	3.3
56338.2	4.7
56388.3	3.8
56438.5	4.9
56488.6	5.9
56538.8	5.4
56588.9	6.4
56639.1	8.1
56689.2	8.7
56739.4	11.5
56789.5	10.7
56839.6	17.2
56889.8	20.6
56939.9	24.5
56990.1	28.5
57040.2	27.1
57090.4	28.6
57140.5	25.9
57190.7	23.3
57240.8	13.1
57290.9	11.8
57341.1	9.2
57391.2	7.8
57441.4	6
57491.5	7.6
57541.7	10
57591.8	10.8
57642	16.2
57692.1	19.4
57742.2	26.4
57792.4	28.6
57842.5	33.6
57892.7	34.8
57942.8	30
57993	24.5
58043.1	22.8
58093.3	16.8
58143.4	15.5
58193.5	11
58243.7	8.9
58293.8	7.2
58344	6
58394.1	4.2
58444.3	5.2
58494.4	5.1
58544.6	7
58594.7	5.9
58644.8	7.4
58695	9.8
58745.1	8.9
58795.3	13.1
58845.4	14.6
58895.6	13.6
58945.7	14.3
58995.8	16.9
59046	13.4
59096.1	12
59146.3	10.7
59196.4	9.8
59246.6	8.4
59296.7	9.1
59346.9	10.1
59397	11.3
59447.1	15.3
59497.3	18.4
59547.4	20.5
59597.6	20.9
59647.7	21.1
59697.9	17.4
59748	15.2
59798.2	11.6
59848.3	9
59898.4	8.5
59948.6	7.9
59998.7	5.4
60048.9	3.6
60099	5.3
60149.2	3
60199.3	4.6
60249.5	4.4
60299.6	5.2
60349.7	3.6
60399.9	3.8
60450	4.4
60500.2	4.5
60550.3	3.9
60600.5	4.1
60650.6	5.3
60700.8	5.2
60750.9	5
60801	4.1
60851.2	4.1
60901.3	3.9
60951.5	5
61001.6	4.6
61051.8	4.1
61101.9	3.8
61152	4.8
61202.2	4.5
61252.3	2.5
61302.5	4.3
61352.6	3.5
61402.8	4.8
61452.9	4.3
61503.1	5.3
61553.2	4.4
61603.3	4.8
61653.5	4.2
61703.6	5.4
61753.8	5.6
61803.9	5.4
61854.1	5.5
61904.2	6.2
61954.4	4.6
62004.5	4.5
62054.6	5.9
62104.8	5.4
62154.9	7.5
62205.1	7.3
62255.2	7.4
62305.4	7.6
62355.5	5.5
62405.6	5.6
62455.8	5.2
62505.9	5.2
62556.1	5.2
62606.2	4.8
62656.4	4.7
62706.5	4.6
62756.7	5.2
62806.8	6.6
62856.9	6.5
62907.1	5.8
62957.2	6.9
63007.4	5.5
63057.5	4.9
63107.7	4.6
63157.8	5.6
63207.9	5.1
63258.1	4.1
63308.2	5.7
63358.4	3.9
63408.5	4.1
63458.7	3.5
63508.8	5.8
63559	4.9
63609.1	5.5
63659.2	4.4
63709.4	4.2
63759.5	4.2
63809.7	5
63859.8	5.1
63910	5.4
63960.1	5.8
64010.2	6.6
64060.4	5.8
64110.5	6.6
64160.7	8.5
64210.8	7.5
64261	6.4
64311.1	6.7
64361.3	5.5
64411.4	7
64461.5	5.3
64511.7	6.5
64561.8	5.6
64612	5.1
64662.1	5.8
64712.3	4.2
64762.4	4
64812.5	5.6
64862.7	5.7
64912.8	5.4
64963	4.6
65013.1	4.7
65063.3	3.9
65113.4	5.5
65163.6	5.9
65213.7	8.6
65263.8	6.5
65314	7.5
65364.1	8.1
65414.3	9.2
65464.4	10.9
65514.6	10.4
65564.7	9.3
65614.8	7.9
65665	8.1
65715.1	7.7
65765.3	7.6
65815.4	6
65865.6	6.1
65915.7	5.9
65965.9	6.4
66016	5.9
66066.1	4.6
66116.3	5.9
66166.4	5.4
66216.6	5.2
66266.7	5
66316.9	7
66367	7.1
66417.1	5.3
66467.3	6.9
66517.4	6.5
66567.6	7.2
66617.7	6.9
66667.9	6.4
66718	7.9
66768.1	8.6
66818.3	9.7
66868.4	9.2
66918.6	10
66968.7	10.1
67018.9	13.2
67069	17.6
67119.2	24.4
67169.3	32.7
67219.4	36.4
67269.6	49.5
67319.7	60.1
67369.9	69.7
67420	77.3
67470.2	73.7
67520.3	74.2
67570.4	73.5
67620.6	66.3
67670.7	55.5
67720.9	52.3
67771	50.1
67821.2	50.6
67871.3	47.3
67921.4	45.7
67971.6	44.8
68021.7	44.7
68071.9	40
68122	37.1
68172.2	35.3
68222.3	32.5
68272.4	27.8
68322.6	33.7
68372.7	31.2
68422.9	31.8
68473	30.3
68523.2	29.4
68573.3	27.2
68623.5	27.9
68673.6	23
68723.7	22.1
68773.9	19.1
68824	15.8
68874.2	14.2
68924.3	13.7
68974.5	11.5
69024.6	9.8
69074.7	11.4
69124.9	9.3
69175	10.6
69225.2	9.4
69275.3	9.8
69325.5	8.8
69375.6	10
69425.7	9.7
69475.9	9.4
69526	10.4
69576.2	9.6
69626.3	9.3
69676.5	8.7
69726.6	11
69776.7	10.1
69826.9	8.3
69877	9.1
69927.2	9.1
69977.3	8.6
70027.5	10
70077.6	10
70127.7	10.1
70177.9	10.4
70228	10.2
70278.2	9.6
70328.3	7.9
70378.5	7.6
70428.6	6.1
70478.7	6.5
70528.9	7.4
70579	7.4
70629.2	7.4
70679.3	7.4
70729.5	8
70779.6	6.8
70829.8	8.9
70879.9	8.4
70930	8.6
70980.2	6.4
71030.3	6.9
71080.5	7.3
71130.6	5.5
71180.8	5.5
71230.9	5.9
71281	5.2
71331.2	5.5
71381.3	5.2
71431.5	5.2
71481.6	5.6
71531.8	7.3
71581.9	6.2
71632	8.3
71682.2	8.7
71732.3	9.5
71782.5	7.9
71832.6	6.5
71882.8	6.4
71932.9	5.9
71983	5.6
72033.2	4.4
72083.3	6.1
72133.5	4.8
72183.6	4.3
72233.8	4.2
72283.9	4.1
72334	3.7
72384.2	4.7
72434.3	4.7
72484.5	4.6
72534.6	5.4
72584.8	5.6
72634.9	5.6
72685	7.9
72735.2	8.4
72785.3	8.7
72835.5	9.7
72885.6	9.2
72935.8	8.1
72985.9	7.9
73036	6.5
73086.2	7.1
73136.3	7.6
73186.5	5.9
73236.6	5.1
73286.8	5
73336.9	5.5
73387	6.4
73437.2	7.3
73487.3	6.9
73537.5	8
73587.6	10.6
73637.8	9.5
73687.9	10.4
73738	14
73788.2	12.8
73838.3	11
73888.5	10.6
73938.6	6.2
73988.8	5.9
74038.9	6.3
74089	4.1
74139.2	5.2
74189.3	3.4
74239.5	4.1
74289.6	3.9
74339.8	4.8
74389.9	4
74440	4.6
74490.2	4.2
74540.3	5.2
74590.5	4.9
74640.6	5.7
74690.8	8.3
74740.9	8.7
74791	9.3
74841.2	10.1
74891.3	13.6
74941.5	13.3
74991.6	12.9
75041.8	13.1
75091.9	12.9
75142	9.9
75192.2	9.3
75242.3	10.6
75292.5	7.6
75342.6	8.2
75392.8	7.2
75442.9	6.2
75493	6.5
75543.2	5.8
75593.3	5.4
75643.5	4.5
75693.6	4.7
75743.7	4.8
75793.9	4.9
75844	5.8
75894.2	5.3
75944.3	6.2
75994.5	6.3
76044.6	6.8
76094.7	7.6
76144.9	5.7
76195	6.4
76245.2	7
76295.3	6.3
76345.5	4.1
76395.6	4.6
76445.7	4.3
76495.9	3.2
76546	5.1
76596.2	2.2
76646.3	3.5
76696.5	3.8
76746.6	4.7
76796.7	2.6
76846.9	3.8
76897	3.5
76947.2	3.7
76997.3	5
77047.5	6.1
77097.6	6.3
77147.7	4.3
77197.9	4.3
77248	4.3
77298.2	5.3
77348.3	4.2
77398.5	5.4
77448.6	4.1
77498.7	4.8
77548.9	5.7
77599	5.3
77649.2	3.6
77699.3	3.6
77749.4	3.6
77799.6	3.6
77849.7	3.3
77899.9	3.7
77950	4.1
78000.2	3.7
78050.3	2.7
78100.4	3.3
78150.6	5.1
78200.7	3.8
78250.9	4
78301	3
78351.2	3.1
78401.3	3.7
78451.4	3.8
78501.6	3.5
78551.7	3.6
78601.9	5.3
78652	3.9
78702.2	3.6
78752.3	5
78802.4	2.4
78852.6	4.4
78902.7	3.7
78952.9	3.7
79003	4.8
79053.2	4.3
79103.3	5
79153.4	3.5
79203.6	4.8
79253.7	2.4
79303.9	3.5
79354	2.7
79404.1	3.7
79454.3	3.4
79504.4	3.4
79554.6	3.8
79604.7	4.7
79654.9	3.3
79705	3.9
79755.1	3.2
79805.3	3.5
79855.4	4.3
79905.6	4.4
79955.7	3
80005.9	3.8
80056	5.5
80106.1	4.6
80156.3	4.9
80206.4	3.9
80256.6	5.4
80306.7	5.6
80356.8	6.9
80407	9.1
80457.1	11.2
80507.3	11.1
80557.4	13.9
80607.6	16.5
80657.7	15.5
80707.8	14.8
80758	14.6
80808.1	13.3
80858.3	10
80908.4	8.1
80958.6	7
81008.7	7.1
81058.8	6.7
81109	5.3
81159.1	5.5
81209.3	4.5
81259.4	4.8
81309.5	7.3
81359.7	10.8
81409.8	12.3
81460	14.6
81510.1	19.3
81560.3	25
81610.4	23.7
81660.5	27.6
81710.7	30
81760.8	28.8
81811	32
81861.1	32.3
81911.3	28.4
81961.4	29.5
82011.5	30
82061.7	21
82111.8	18.8
82162	16.4
82212.1	14.4
82262.2	9.9
82312.4	7.9
82362.5	7.3
82412.7	7.2
82462.8	5.9
82513	4.7
82563.1	3.7
82613.2	2.9
82663.4	3.8
82713.5	3.7
82763.7	3.9
82813.8	3.2
82863.9	3.1
82914.1	4.5
82964.2	3.5
83014.4	4.2
83064.5	4.2
83114.7	3.8
83164.8	3
83214.9	5.1
83265.1	5.5
83315.2	5.8
83365.4	5.7
83415.5	9.5
83465.7	8
83515.8	9.6
83565.9	13.8
83616.1	13.5
83666.2	15.4
83716.4	16.3
83766.5	16.7
83816.6	12.6
83866.8	12
83916.9	9.6
83967.1	8.8
84017.2	8.6
84067.4	6.6
84117.5	7.6
84167.6	4.7
84217.8	7.2
84267.9	6.1
84318.1	5.6
84368.2	6
84418.3	7.2
84468.5	8.9
84518.6	8
84568.8	6.3
84618.9	6.3
84669.1	7.3
84719.2	6
84769.3	6.3
84819.5	6.1
84869.6	7.5
84919.8	5.7
84969.9	7.3
85020	5.7
85070.2	5.9
85120.3	6.6
85170.5	6.7
85220.6	4.2
85270.8	4.9
85320.9	4.3
85371	4.6
85421.2	4.2
85471.3	4.7
85521.5	3.5
85571.6	4.7
85621.7	3.5
85671.9	4.4
85722	3.7
85772.2	3.5
85822.3	3.9
85872.5	3.3
85922.6	3.9
85972.7	4.1
86022.9	5.1
86073	4.4
86123.2	3.2
86173.3	4.5
86223.4	3.5
86273.6	5.8
86323.7	4.8
86373.9	6.5
86424	9.1
86474.2	12.4
86524.3	15.6
86574.4	15.3
86624.6	22.8
86674.7	25.6
86724.9	28.8
86775	36.3
86825.1	33.9
86875.3	29.1
86925.4	26.5
86975.6	23.1
87025.7	21.4
87075.9	19.2
87126	13.5
87176.1	12.5
87226.3	8.1
87276.4	7.2
87326.6	6.9
87376.7	5.7
87426.8	6
87477	4.3
87527.1	4.8
87577.3	4.1
87627.4	5.1
87677.5	5.3
87727.7	4.4
87777.8	4.5
87828	3.3
87878.1	2.7
87928.3	4.5
87978.4	4.3
88028.5	3.4
88078.7	2.4
88128.8	3.4
88179	4
88229.1	2.7
88279.2	4.7
88329.4	3.7
88379.5	2.4
88429.7	3.2
88479.8	3.4
88530	4
88580.1	3.6
88630.2	3.5
88680.4	3.7
88730.5	3.5
88780.7	3.8
88830.8	3.2
88880.9	4.1
88931.1	4.2
88981.2	3.8
89031.4	4
89081.5	3.6
89131.6	3.7
89181.8	3.3
89231.9	3.4
89282.1	3.4
89332.2	4.2
89382.4	3.4
89432.5	2.7
89482.6	3.9
89532.8	3.8
89582.9	4
89633.1	5.4
89683.2	3.3
89733.3	4.2
89783.5	3.8
89833.6	3.9
89883.8	3.6
89933.9	3.2
89984	2.5
90034.2	3.1
90084.3	3.3
90134.5	4.1
90184.6	4.8
90234.8	5
90284.9	4.4
90335	4.9
90385.2	7
90435.3	5.7
90485.5	5
90535.6	7.4
90585.7	6.2
90635.9	5.7
90686	5.2
90736.2	5.5
90786.3	5.3
90836.4	4.4
90886.6	4.7
90936.7	4.4
90986.9	5.1
91037	4
91087.2	5.4
91137.3	4.7
91187.4	5.8
91237.6	6.9
91287.7	7.2
91337.9	8
91388	6.8
91438.1	9.2
91488.3	7.6
91538.4	7.6
91588.6	8.9
91638.7	8.7
91688.8	8.5
91739	7.6
91789.1	8.7
91839.3	7.6
91889.4	6.9
91939.6	6.8
91989.7	5.5
92039.8	5.6
92090	3.9
92140.1	4.2
92190.3	4.4
92240.4	4.1
92290.5	2.9
92340.7	4.1
92390.8	3.9
92441	4.3
92491.1	5.6
92541.2	5.8
92591.4	5.7
92641.5	7.7
92691.7	7
92741.8	7.6
92791.9	9.1
92842.1	7.4
92892.2	7.2
92942.4	7.1
92992.5	6.7
93042.7	4.5
93092.8	4.1
93142.9	4.8
93193.1	4.7
93243.2	5.4
93293.4	3.8
93343.5	4.2
93393.6	5.7
93443.8	4.6
93493.9	5.2
93544.1	4.2
93594.2	4
93644.3	3.3
93694.5	3.7
93744.6	4
93794.8	3.5
93844.9	3
93895	3.6
93945.2	4.2
93995.3	3.5
94045.5	2.5
94095.6	3.6
94145.8	4.2
94195.9	3
94246	2.8
94296.2	4.2
94346.3	2.9
94396.5	3.6
94446.6	2.8
94496.7	3.8
94546.9	2.9
94597	2.8
94647.2	3.9
94697.3	3.9
94747.4	4
94797.6	5.3
94847.7	4.2
94897.9	3.9
94948	4.4
94998.1	5
95048.3	4.2
95098.4	4.9
95148.6	4.9
95198.7	4.5
95248.8	5.2
95299	5.5
95349.1	6.8
95399.3	6.7
95449.4	5.2
95499.6	6.1
95549.7	4.9
95599.8	5.3
95650	4.1
95700.1	4.1
95750.3	4.3
95800.4	4.8
95850.5	3.8
95900.7	3.6
95950.8	3.7
96001	3.6
96051.1	3.5
96101.2	5
96151.4	3.5
96201.5	3.1
96251.7	3.2
96301.8	3.3
96351.9	2.8
96402.1	3
96452.2	3.6
96502.4	3.9
96552.5	3.9
96602.6	4.1
96652.8	3.1
96702.9	3
96753.1	3.3
96803.2	3.3
96853.3	3.6
96903.5	3
96953.6	4
97003.8	4.7
97053.9	3.5
97104.1	4.1
97154.2	3.8
97204.3	4.8
97254.5	4.8
97304.6	4
97354.8	5.2
97404.9	4.1
97455	3.5
97505.2	3
97555.3	3.3
97605.5	2.4
97655.6	2.7
97705.7	2.2
97755.9	3.4
97806	2.9
97856.2	4.5
97906.3	2.8
97956.4	3
98006.6	3.6
98056.7	3.4
98106.9	3.4
98157	3.4
98207.1	3.6
98257.3	3.4
98307.4	3.3
98357.6	3
98407.7	2.2
98457.8	2.4
98508	3.5
98558.1	2.5
98608.3	3
98658.4	3.8
98708.5	4.2
98758.7	4.5
98808.8	3.5
98859	4.4
98909.1	4.4
98959.2	5.4
99009.4	6.3
99059.5	5.9
99109.7	7.4
99159.8	7.8
99209.9	9.5
99260.1	10.6
99310.2	11
99360.4	12.2
99410.5	14.1
99460.6	15
99510.8	16.8
99560.9	17.4
99611.1	16.7
99661.2	15.9
99711.3	15.9
99761.5	12.1
99811.6	11.2
99861.8	10.5
99911.9	10
99962.1	9.1
100012	8.3
100062	7
100112	6.4
100163	7.8
100213	9.1
[truncated: 2,096 more rows]

## Sheet: Fig. 1b, 22.14(7) GPa, 1448 K
Energy, eV	Intensity
22.84	0.6
72.99	0.8
123.14	0.4
173.29	0.7
223.44	0.4
273.59	0.4
323.74	0.2
373.89	0.3
424.04	0.2
474.19	0
524.34	0.3
574.49	0.4
624.64	0.2
674.79	0.1
724.94	0.3
775.089	0.3
825.239	0.4
875.389	0
925.539	0.1
975.689	0.2
1025.84	0.1
1075.99	0.2
1126.14	0.1
1176.29	0.3
1226.44	0.1
1276.59	0.4
1326.74	0.1
1376.89	0
1427.04	0
1477.19	0
1527.34	0
1577.49	0.1
1627.64	0.2
1677.79	0
1727.94	0.1
1778.09	0
1828.24	0.1
1878.39	0.2
1928.54	0.2
1978.69	0
2028.84	0.1
2078.99	0
2129.14	0
2179.29	0.2
2229.44	0
2279.59	0
2329.73	0
2379.88	0
2430.03	0
2480.18	0.1
2530.33	0.2
2580.48	0.1
2630.63	0.2
2680.78	0
2730.93	0
2781.08	0
2831.23	0
2881.38	0
2931.53	0
2981.68	0
3031.83	0
3081.98	0
3132.13	0
3182.28	0
3232.43	0
3282.58	0
3332.73	0
3382.88	0
3433.03	0
3483.18	0
3533.33	0
3583.48	0
3633.63	0
3683.78	0
3733.93	0
3784.08	0
3834.23	0
3884.38	0.1
3934.53	0
3984.67	0
4034.82	0.1
4084.97	0
4135.12	0
4185.27	0
4235.42	0
4285.57	0
4335.72	0.1
4385.87	0
4436.02	0
4486.17	0
4536.32	0
4586.47	0
4636.62	0
4686.77	0
4736.92	0
4787.07	0
4837.22	0.1
4887.37	0
4937.52	0
4987.67	0
5037.82	0
5087.96	0
5138.11	0
5188.26	0.1
5238.41	0
5288.56	0
5338.71	0
5388.86	0
5439.01	0
5489.16	0
5539.31	0
5589.46	0.1
5639.61	0
5689.76	0.2
5739.91	0.2
5790.06	0
5840.21	0.4
5890.36	0.4
5940.51	0.4
5990.66	0.2
6040.8	0.8
6090.95	0.8
6141.1	1.1
6191.25	1.1
6241.4	1.4
6291.55	1.6
6341.7	2.3
6391.85	2.7
6442	1.9
6492.15	2.8
6542.3	2.2
6592.45	3
6642.6	2.7
6692.75	2.4
6742.9	1.9
6793.05	1.5
6843.19	3.2
6893.34	3.9
6943.49	3.4
6993.64	1.8
7043.79	2.4
7093.94	3.3
7144.09	3.4
7194.24	2.5
7244.39	2.7
7294.54	2.8
7344.69	3
7394.84	3.1
7444.99	2.7
7495.14	2.8
7545.28	3.4
7595.43	2.4
7645.58	3.1
7695.73	3.2
7745.88	3.9
7796.03	2.8
7846.18	2.9
7896.33	2.6
7946.48	3.1
7996.63	3.2
8046.78	3.4
8096.93	2.7
8147.08	3.3
8197.22	3.2
8247.37	2.6
8297.52	2.4
8347.67	3.1
8397.82	2.9
8447.97	2.5
8498.12	3.7
8548.27	2.6
8598.42	2.9
8648.57	2.3
8698.72	2.9
8748.87	2.7
8799.01	2.7
8849.16	3.4
8899.31	2.3
8949.46	3.4
8999.61	3.8
9049.76	2.9
9099.91	2.4
9150.06	2.8
9200.21	3.3
9250.36	2.8
9300.51	3.1
9350.66	3.1
9400.8	3.5
9450.95	3.5
9501.1	3.1
9551.25	3.3
9601.4	3.1
9651.55	2.5
9701.7	2.5
9751.85	2.3
9802	3.5
9852.15	3.4
9902.29	2.6
9952.44	2.7
10002.6	3.5
10052.7	2.1
10102.9	3
10153	3.4
10203.2	2.6
10253.3	3.6
10303.5	2.7
10353.6	2
10403.8	2.8
10453.9	3.1
10504.1	2.3
10554.2	2
10604.4	3.6
10654.5	2.1
10704.7	3.5
10754.8	2.2
10805	3.1
10855.1	3.1
10905.3	2.6
10955.4	2.7
11005.6	2.1
11055.7	2.5
11105.9	3.2
11156	2.6
11206.2	3.1
11256.3	3.3
11306.5	4
11356.6	3.5
11406.8	2.7
11456.9	2.9
11507.1	3.3
11557.2	2.6
11607.4	2.6
11657.5	3.8
11707.7	2.1
11757.8	2.7
11808	3.2
11858.1	3.2
11908.3	2.7
11958.4	3.3
12008.5	2.6
12058.7	3.3
12108.8	2.5
12159	4.1
12209.1	2.8
12259.3	2.6
12309.4	2.1
12359.6	3.5
12409.7	3.2
12459.9	3.2
12510	2.9
12560.2	2
12610.3	3
12660.5	4.5
12710.6	3.1
12760.8	3.7
12810.9	3.3
12861.1	3
12911.2	3.5
12961.4	2.6
13011.5	2.5
13061.7	2.4
13111.8	3.4
13162	1.9
13212.1	2.6
13262.3	3.4
13312.4	3.3
13362.6	3
13412.7	2
13462.9	3.1
13513	3.3
13563.2	3.5
13613.3	2.9
13663.5	3.2
13713.6	2.7
13763.8	3.4
13813.9	2.9
13864.1	2.2
13914.2	2.4
13964.4	3.9
14014.5	4
14064.6	3.3
14114.8	3.4
14164.9	3.1
14215.1	3.7
14265.2	3.8
14315.4	3.1
14365.5	3.2
14415.7	3.7
14465.8	2.8
14516	3.4
14566.1	3.5
14616.3	2.3
14666.4	3.7
14716.6	3.3
14766.7	3.2
14816.9	1.7
14867	3.3
14917.2	2.2
14967.3	3.6
15017.5	3.2
15067.6	3.7
15117.8	3.3
15167.9	2.9
15218.1	3.4
15268.2	3.1
15318.4	3
15368.5	2.1
15418.7	3.7
15468.8	2.8
15519	3.1
15569.1	2.3
15619.3	3.4
15669.4	2.7
15719.5	3.5
15769.7	2.5
15819.8	3.5
15870	2.8
15920.1	3
15970.3	2.1
16020.4	2.5
16070.6	2.6
16120.7	2.4
16170.9	2.2
16221	2.8
16271.2	3.1
16321.3	3.1
16371.5	2.5
16421.6	3.4
16471.8	3.6
16521.9	2.5
16572.1	2.9
16622.2	2.6
16672.4	2.8
16722.5	1.8
16772.7	3.2
16822.8	3
16873	3.1
16923.1	3.5
16973.3	3.2
17023.4	3.8
17073.6	3.2
17123.7	1.8
17173.9	2.9
17224	2.7
17274.1	2.1
17324.3	1.7
17374.4	2.8
17424.6	3
17474.7	3.2
17524.9	3.4
17575	3.3
17625.2	2.7
17675.3	3.3
17725.5	2.7
17775.6	2.6
17825.8	0.9
17875.9	3.2
17926.1	2.8
17976.2	3
18026.4	3.3
18076.5	2.7
18126.7	2.8
18176.8	3.3
18227	2.9
18277.1	2.4
18327.3	2.9
18377.4	3
18427.6	2.4
18477.7	3.9
18527.9	2.8
18578	2.5
18628.2	2.5
18678.3	2.6
18728.4	3.3
18778.6	2
18828.7	2.8
18878.9	3.7
18929	3
18979.2	2.5
19029.3	3.2
19079.5	2.6
19129.6	2.7
19179.8	1.9
19229.9	2.6
19280.1	2.9
19330.2	2.5
19380.4	2.5
19430.5	3.7
19480.7	2.2
19530.8	3
19581	2.6
19631.1	2.9
19681.3	2.6
19731.4	2.5
19781.6	2.2
19831.7	3.4
19881.9	2.7
19932	3.2
19982.2	3.3
20032.3	3.1
20082.4	2.9
20132.6	2.3
20182.7	2.1
20232.9	2.4
20283	3.4
20333.2	2.9
20383.3	3.2
20433.5	2.3
20483.6	2.7
20533.8	3
20583.9	2.4
20634.1	3.2
20684.2	2
20734.4	2.5
20784.5	2.7
20834.7	2.6
20884.8	2.4
20935	2.3
20985.1	3.2
21035.3	2.4
21085.4	2.6
21135.6	3.2
21185.7	2.9
21235.9	2.7
21286	3.2
21336.1	2.5
21386.3	3.2
21436.4	2.7
21486.6	2
21536.7	2.1
21586.9	2.5
21637	2.6
21687.2	3
21737.3	3.3
21787.5	2.4
21837.6	2.8
21887.8	2.5
21937.9	2.7
21988.1	2
22038.2	2.4
22088.4	3.2
22138.5	2.8
22188.7	2.7
22238.8	1.8
22289	2.6
22339.1	2.6
22389.3	2.7
22439.4	2.5
22489.5	1.8
22539.7	2.5
22589.8	3.7
22640	3
22690.1	2.5
22740.3	2.3
22790.4	2.3
22840.6	2.3
22890.7	2.6
22940.9	2.2
22991	4.2
23041.2	2.9
23091.3	2.6
23141.5	1.9
23191.6	2.1
23241.8	2.5
23291.9	2.7
23342.1	1
23392.2	1.6
23442.4	3.8
23492.5	2.8
23542.7	2.8
23592.8	2.5
23642.9	3
23693.1	3.3
23743.2	3
23793.4	3.1
23843.5	3.5
23893.7	3.7
23943.8	4.9
23994	4.9
24044.1	6.2
24094.3	5.1
24144.4	5.6
24194.6	5.9
24244.7	5.6
24294.9	4.5
24345	4.8
24395.2	4.2
24445.3	2.9
24495.5	2.4
24545.6	2.4
24595.8	2
24645.9	1.8
24696	2.4
24746.2	3.2
24796.3	2.7
24846.5	1.9
24896.6	1.9
24946.8	2.5
24996.9	2.9
25047.1	3
25097.2	2.7
25147.4	2.1
25197.5	2.5
25247.7	2.1
25297.8	1.7
25348	2.5
25398.1	2.1
25448.3	2.2
25498.4	3
25548.6	2.1
25598.7	2.7
25648.8	2.4
25699	1.6
25749.1	2.6
25799.3	2.3
25849.4	3.3
25899.6	2.4
25949.7	3.5
25999.9	3.3
26050	2.5
26100.2	3.4
26150.3	2.7
26200.5	2.4
26250.6	3
26300.8	2.6
26350.9	2.4
26401.1	1.9
26451.2	3.3
26501.4	2.4
26551.5	2.9
26601.7	3.2
26651.8	2.6
26701.9	2.7
26752.1	1.6
26802.2	2
26852.4	2.1
26902.5	4.1
26952.7	3
27002.8	2.8
27053	3.1
27103.1	2.5
27153.3	2.6
27203.4	2.9
27253.6	2.5
27303.7	3.9
27353.9	4
27404	2.6
27454.2	2.7
27504.3	2.2
27554.5	2.3
27604.6	2.6
27654.7	2.2
27704.9	2.9
27755	2.2
27805.2	2.4
27855.3	2.5
27905.5	2.1
27955.6	3
28005.8	2.3
28055.9	3
28106.1	2.8
28156.2	2.2
28206.4	2.9
28256.5	2.4
28306.7	2.6
28356.8	2.4
28407	2.1
28457.1	2.6
28507.2	3.1
28557.4	2.4
28607.5	1.6
28657.7	2.3
28707.8	3
28758	2.1
28808.1	2.4
28858.3	2.1
28908.4	2.4
28958.6	2.4
29008.7	2.3
29058.9	3.1
29109	2.4
29159.2	2.3
29209.3	2.7
29259.5	2.3
29309.6	1.7
29359.8	2.1
29409.9	2.8
29460	2.1
29510.2	1.9
29560.3	3.2
29610.5	3.1
29660.6	2.8
29710.8	2.3
29760.9	1.9
29811.1	2.4
29861.2	2.8
29911.4	3.2
29961.5	2.7
30011.7	2.9
30061.8	2.5
30112	2.9
30162.1	2.3
30212.3	2
30262.4	1.9
30312.5	2
30362.7	2.6
30412.8	2
30463	1.7
30513.1	3.2
30563.3	2.2
30613.4	2.4
30663.6	2.3
30713.7	2.7
30763.9	2.9
30814	2.5
30864.2	2.4
30914.3	3.7
30964.5	2.4
31014.6	2.3
31064.8	2.3
31114.9	2.1
31165	1.8
31215.2	2.8
31265.3	3.1
31315.5	3
31365.6	3.2
31415.8	3.2
31465.9	3.4
31516.1	2.5
31566.2	4
31616.4	4.3
31666.5	3.4
31716.7	2.6
31766.8	2.5
31817	1.9
31867.1	3.2
31917.2	3
31967.4	1.8
32017.5	2.5
32067.7	2.4
32117.8	3
32168	2.2
32218.1	1.7
32268.3	2.3
32318.4	1.6
32368.6	2.3
32418.7	2.1
32468.9	2.8
32519	2.3
32569.2	1.6
32619.3	1.8
32669.5	3
32719.6	2.3
32769.7	1.7
32819.9	2.7
32870	2.4
32920.2	2.3
32970.3	2.7
33020.5	1.9
33070.6	2
33120.8	1.5
33170.9	2.4
33221.1	2
33271.2	2.3
33321.4	2.2
33371.5	2.8
33421.7	2.2
33471.8	2.2
33521.9	2.6
33572.1	2.5
33622.2	2.3
33672.4	3.6
33722.5	2.4
33772.7	2.1
33822.8	2.4
33873	2.6
33923.1	2.3
33973.3	3
34023.4	2.1
34073.6	2.8
34123.7	2.9
34173.9	2.2
34224	2.4
34274.1	2.4
34324.3	2.3
34374.4	1.5
34424.6	1.9
34474.7	2.8
34524.9	2.2
34575	2.8
34625.2	2.5
34675.3	2.3
34725.5	2.5
34775.6	2.9
34825.8	1.8
34875.9	2.5
34926.1	2.6
34976.2	2
35026.3	2.5
35076.5	2.7
35126.6	2.6
35176.8	1.8
35226.9	3.4
35277.1	1.9
35327.2	2.2
35377.4	1.5
35427.5	2.1
35477.7	1.6
35527.8	2.1
35578	2.9
35628.1	2.5
35678.3	2.1
35728.4	3.1
35778.5	2.7
35828.7	3
35878.8	2
35929	2.1
35979.1	2.2
36029.3	3.6
36079.4	3.5
36129.6	2.7
36179.7	2.4
36229.9	2.9
36280	2.6
36330.2	2.2
36380.3	2.1
36430.4	2.6
36480.6	3.8
36530.7	1.6
36580.9	1.9
36631	2.9
36681.2	2.2
36731.3	1.1
36781.5	1.8
36831.6	3.2
36881.8	2.4
36931.9	2.3
36982.1	3.2
37032.2	2.6
37082.4	2.4
37132.5	1.8
37182.6	1.1
37232.8	2.2
37282.9	2.1
37333.1	1.8
37383.2	2.5
37433.4	2
37483.5	2.5
37533.7	2
37583.8	2.1
37634	1.8
37684.1	2.4
37734.3	1.7
37784.4	3.5
37834.5	2.4
37884.7	1.8
37934.8	2.7
37985	2.5
38035.1	1.8
38085.3	2.4
38135.4	3.1
38185.6	2.7
38235.7	2.9
38285.9	2.9
38336	2.4
38386.2	2.5
38436.3	2.8
38486.4	3.1
38536.6	1.7
38586.7	2.3
38636.9	2.3
38687	2.6
38737.2	1.9
38787.3	2.5
38837.5	2.5
38887.6	2.7
38937.8	2
38987.9	2.6
39038.1	2.6
39088.2	2.3
39138.3	3
39188.5	2.7
39238.6	2.9
39288.8	2.2
39338.9	1.9
39389.1	2.1
39439.2	2.1
39489.4	2.6
39539.5	3.1
39589.7	2.6
39639.8	2.7
39690	2.4
39740.1	2.9
39790.2	2.7
39840.4	3.1
39890.5	2.5
39940.7	4
39990.8	4.6
40041	4.6
40091.1	6.4
40141.3	9
40191.4	11.2
40241.6	12.7
40291.7	16.4
40341.9	14.8
40392	12.9
40442.1	13.5
40492.3	9.7
40542.4	9.4
40592.6	7.6
40642.7	7.3
40692.9	5.9
40743	5.9
40793.2	8.4
40843.3	9.4
40893.5	9
40943.6	10.2
40993.8	10.1
41043.9	8.3
41094	7.5
41144.2	6
41194.3	4.3
41244.5	3.2
41294.6	4.2
41344.8	2.5
41394.9	3.1
41445.1	3.3
41495.2	3.5
41545.4	3.1
41595.5	3.7
41645.7	2.6
41695.8	2.3
41745.9	1.8
41796.1	2.3
41846.2	2.9
41896.4	2.8
41946.5	1.9
41996.7	2.7
42046.8	3.3
42097	3.5
42147.1	1.6
42197.3	2.4
42247.4	2.9
42297.5	2.1
42347.7	3
42397.8	2.1
42448	2.6
42498.1	2.5
42548.3	2.5
42598.4	3.3
42648.6	2.3
42698.7	2.7
42748.9	4.2
42799	3.1
42849.2	3.1
42899.3	2.9
42949.4	3
42999.6	3.2
43049.7	3.1
43099.9	3
43150	3.2
43200.2	3.2
43250.3	2.7
43300.5	2.9
43350.6	2
43400.8	2.7
43450.9	2.7
43501	3.3
43551.2	2.1
43601.3	2.6
43651.5	2.4
43701.6	2.1
43751.8	3.2
43801.9	2.7
43852.1	3.3
43902.2	2.4
43952.4	2.6
44002.5	3
44052.6	3
44102.8	2.3
44152.9	2.4
44203.1	3.6
44253.2	3.6
44303.4	3.2
44353.5	3.2
44403.7	2.7
44453.8	3
44504	3.3
44554.1	2.2
44604.3	2.6
44654.4	2.7
44704.5	2.1
44754.7	3
44804.8	3.2
44855	2.9
44905.1	2.9
44955.3	3.5
45005.4	3.6
45055.6	2.9
45105.7	2.8
45155.9	3
45206	2.3
45256.1	2.1
45306.3	2.9
45356.4	2.8
45406.6	2.2
45456.7	3
45506.9	2.4
45557	3
45607.2	3.3
45657.3	2.9
45707.5	3.4
45757.6	5.7
45807.7	4.6
45857.9	4
45908	4.9
45958.2	4.1
46008.3	3.1
46058.5	3.2
46108.6	2.6
46158.8	3.2
46208.9	3.1
46259.1	2.9
46309.2	2.2
46359.3	2.1
46409.5	3.5
46459.6	3.4
46509.8	2.9
46559.9	2
46610.1	3.9
46660.2	2.2
46710.4	2.8
46760.5	3.2
46810.7	2.8
46860.8	3.1
46910.9	3
46961.1	1.9
47011.2	3.3
47061.4	2.8
47111.5	3.8
47161.7	3.4
47211.8	3
47262	2.1
47312.1	3.7
47362.3	3.7
47412.4	3.5
47462.5	4.9
47512.7	5.9
47562.8	7.8
47613	7
47663.1	8.6
47713.3	8.7
47763.4	7.6
47813.6	7.8
47863.7	5.6
47913.9	6.8
47964	5.3
48014.1	3.5
48064.3	4.3
48114.4	2.8
48164.6	3
48214.7	2.3
48264.9	2.8
48315	2.9
48365.2	3.6
48415.3	2.9
48465.5	3.7
48515.6	3.2
48565.7	4.5
48615.9	2.5
48666	3.9
48716.2	3
48766.3	3.3
48816.5	4.3
48866.6	3.8
48916.8	3.4
48966.9	4.7
49017	2.7
49067.2	2.5
49117.3	3.7
49167.5	3.5
49217.6	3.4
49267.8	2.8
49317.9	3.4
49368.1	3.2
49418.2	3.3
49468.4	3.4
49518.5	2.8
49568.6	2.7
49618.8	3.6
49668.9	5.2
49719.1	3.9
49769.2	3.1
49819.4	4.6
49869.5	2.5
49919.7	2.8
49969.8	3.3
50020	3
50070.1	2.3
50120.2	2.4
50170.4	3
50220.5	3.4
50270.7	1.8
50320.8	2.8
50371	3.8
50421.1	3.6
50471.3	3.3
50521.4	2.5
50571.5	3.6
50621.7	3.2
50671.8	4.2
50722	2.9
50772.1	2.4
50822.3	3.3
50872.4	4.2
50922.6	4.4
50972.7	3.8
51022.9	4.2
51073	2.9
51123.1	3.2
51173.3	2.4
51223.4	2.2
51273.6	4.1
51323.7	3.9
51373.9	3.3
51424	3.3
51474.2	3.7
51524.3	4.2
51574.4	2.8
51624.6	3.6
51674.7	2.3
51724.9	4.6
51775	4
51825.2	3.8
51875.3	3
51925.5	3.2
51975.6	2.1
52025.8	5.4
52075.9	5
52126	3.9
52176.2	3.7
52226.3	2.6
52276.5	4.2
52326.6	3.3
52376.8	3.9
52426.9	2.5
52477.1	3
52527.2	4.3
52577.3	4
52627.5	4.2
52677.6	3.1
52727.8	3.9
52777.9	3.9
52828.1	3.7
52878.2	4.2
52928.4	4.4
52978.5	4.3
53028.7	3.7
53078.8	3.6
53128.9	2.9
53179.1	2.6
53229.2	3.4
53279.4	4.1
53329.5	4.5
53379.7	3.7
53429.8	4.4
53480	4.2
53530.1	3.4
53580.2	2.6
53630.4	4.3
53680.5	3.4
53730.7	3.5
53780.8	4.9
53831	4.2
53881.1	4.8
53931.3	5
53981.4	5.9
54031.5	8
54081.7	11.4
54131.8	17.8
54182	22.4
54232.1	25.9
54282.3	31.7
54332.4	36.8
54382.6	38.6
54432.7	34.4
54482.8	30.7
54533	26.4
54583.1	16.3
54633.3	13.9
54683.4	11.8
54733.6	8.5
54783.7	4.4
54833.9	5.9
54884	4
54934.2	4.3
54984.3	3.7
55034.4	3.7
55084.6	3
55134.7	3.6
55184.9	4.6
55235	4.3
55285.2	4.1
55335.3	4.5
55385.5	4
55435.6	3
55485.7	4.3
55535.9	3.3
55586	4.8
55636.2	3.9
55686.3	3.9
55736.5	3.1
55786.6	3
55836.8	4
55886.9	3.8
55937	5.3
55987.2	3.9
56037.3	4.3
56087.5	3.3
56137.6	3.9
56187.8	4.6
56237.9	4
56288.1	5.1
56338.2	3.3
56388.3	5.8
56438.5	3.8
56488.6	5.3
56538.8	4.9
56588.9	3.3
56639.1	6
56689.2	7.9
56739.4	8.5
56789.5	11.7
56839.6	15.1
56889.8	19
56939.9	19.9
56990.1	21.5
57040.2	23.2
57090.4	23.8
57140.5	19.4
57190.7	16.7
57240.8	14
57290.9	11.8
57341.1	9.8
57391.2	6.6
57441.4	8.7
57491.5	7.5
57541.7	11.3
57591.8	12.5
57642	16.5
57692.1	22.2
57742.2	25.5
57792.4	33.6
57842.5	35.8
57892.7	33.3
57942.8	32.1
57993	26.5
58043.1	22.5
58093.3	19.4
58143.4	15.1
58193.5	9.2
58243.7	8.3
58293.8	7.8
58344	5.2
58394.1	4.8
58444.3	5.7
58494.4	5.3
58544.6	5.8
58594.7	7.5
58644.8	8.7
58695	7.3
58745.1	11.9
58795.3	12.5
58845.4	12.7
58895.6	16.2
58945.7	16.8
58995.8	13.8
59046	12.3
59096.1	11
59146.3	10.2
59196.4	8.4
59246.6	9.9
59296.7	13.4
59346.9	16.7
59397	20.6
59447.1	24.1
59497.3	28.5
59547.4	31.1
59597.6	31.3
59647.7	31.6
59697.9	29.8
59748	23.8
59798.2	17.7
59848.3	15.1
59898.4	12.2
59948.6	7.3
59998.7	6.2
60048.9	5.9
60099	5.1
60149.2	3.8
60199.3	4.8
60249.5	4.1
60299.6	5
60349.7	5.1
60399.9	4.8
60450	3.6
60500.2	3.4
60550.3	3.9
60600.5	5.6
60650.6	5
60700.8	3.8
60750.9	3.9
60801	4.2
60851.2	4
60901.3	4.5
60951.5	3.5
61001.6	3.2
61051.8	3.8
61101.9	3.9
61152	3.9
61202.2	4.1
61252.3	3.8
61302.5	4.7
61352.6	4.3
61402.8	5
61452.9	3.9
61503.1	4.8
61553.2	4.3
61603.3	4.4
61653.5	5.4
61703.6	4.9
61753.8	5.1
61803.9	3.8
61854.1	5
61904.2	5.3
61954.4	6.4
62004.5	5.2
62054.6	5.4
62104.8	5.8
62154.9	5.5
62205.1	6.6
62255.2	6.3
62305.4	6.7
62355.5	6.8
62405.6	5.6
62455.8	6.6
62505.9	5.5
62556.1	6.5
62606.2	5.6
62656.4	5.2
62706.5	4.9
62756.7	6.6
62806.8	4.6
62856.9	6.6
62907.1	5.5
62957.2	6
63007.4	5.4
63057.5	5.6
63107.7	5.4
63157.8	4.7
63207.9	4.7
63258.1	5.3
63308.2	6.3
63358.4	4.8
63408.5	6.1
63458.7	4.6
63508.8	4.3
63559	4.8
63609.1	6.2
63659.2	5.5
63709.4	3.8
63759.5	5.3
63809.7	5.8
63859.8	6
63910	4.9
63960.1	5.5
64010.2	7.6
64060.4	4.9
64110.5	5.3
64160.7	7.5
64210.8	7.8
64261	7.2
64311.1	5.5
64361.3	6.9
64411.4	6.2
64461.5	5.6
64511.7	5.2
64561.8	4
64612	5.7
64662.1	4.9
64712.3	5.2
64762.4	5.6
64812.5	3.8
64862.7	4.3
64912.8	4.8
64963	6.2
65013.1	5.3
65063.3	4.6
65113.4	7.3
65163.6	6.5
65213.7	7.6
65263.8	7.6
65314	10.4
65364.1	8.6
65414.3	9
65464.4	9.9
65514.6	9.8
65564.7	10.1
65614.8	8.9
65665	7.9
65715.1	7.8
65765.3	6.8
65815.4	6.2
65865.6	6.1
65915.7	5.9
65965.9	4.6
66016	5.9
66066.1	5.9
66116.3	5.5
66166.4	6.2
66216.6	7.2
66266.7	5.6
66316.9	6.2
66367	5.7
66417.1	5.7
66467.3	5.5
66517.4	6.5
66567.6	6.6
66617.7	7.7
66667.9	7.1
66718	8
66768.1	9.4
66818.3	8.1
66868.4	9.9
66918.6	11.1
66968.7	12.2
67018.9	14.2
67069	18.6
67119.2	26.3
67169.3	32.3
67219.4	45.4
67269.6	54.7
67319.7	67.8
67369.9	80.6
67420	82.8
67470.2	79.8
67520.3	78.6
67570.4	71.8
67620.6	69.1
67670.7	60.7
67720.9	51.2
67771	49.8
67821.2	50
67871.3	53.9
67921.4	46.4
67971.6	45.9
68021.7	46.5
68071.9	40.9
68122	41.9
68172.2	37
68222.3	33.2
68272.4	33.5
68322.6	29.6
68372.7	31.4
68422.9	32
68473	30
68523.2	31.5
68573.3	29.7
68623.5	25.6
68673.6	23.3
68723.7	24.8
68773.9	17.5
68824	16.6
68874.2	13.8
68924.3	11.9
68974.5	12.6
69024.6	10.1
69074.7	10.7
69124.9	8.8
69175	9.7
69225.2	8.5
69275.3	8.8
69325.5	10.6
69375.6	11.6
69425.7	10.4
69475.9	11
69526	11.4
69576.2	10.6
69626.3	12
69676.5	9.6
69726.6	9.4
69776.7	10.5
69826.9	9.1
69877	8.7
69927.2	8.6
69977.3	11.9
70027.5	11
70077.6	12.4
70127.7	13.1
70177.9	13.3
70228	11.6
70278.2	11
70328.3	9.5
70378.5	9.4
70428.6	6.6
70478.7	7.2
70528.9	7.6
70579	7.5
70629.2	8.1
70679.3	7.7
70729.5	6.5
70779.6	9.2
70829.8	10.1
70879.9	8.6
70930	8.1
70980.2	7.9
71030.3	5.4
71080.5	7.2
71130.6	5.5
71180.8	4.5
71230.9	6.1
71281	4.9
71331.2	5.5
71381.3	4.8
71431.5	7
71481.6	7.2
71531.8	8.2
71581.9	6.9
71632	5.9
71682.2	7
71732.3	8.8
71782.5	7.7
71832.6	6.9
71882.8	7.8
71932.9	5.2
71983	6.4
72033.2	6.3
72083.3	4.1
72133.5	3.3
72183.6	5.7
72233.8	4.2
72283.9	4.1
72334	4.2
72384.2	5.3
72434.3	5.3
72484.5	4.3
72534.6	5.4
72584.8	7.7
72634.9	7.2
72685	9
72735.2	9.8
72785.3	9.2
72835.5	9.6
72885.6	8.7
72935.8	8.4
72985.9	8.3
73036	5.7
73086.2	7
73136.3	4.7
73186.5	5.3
73236.6	6.8
73286.8	4.8
73336.9	4.1
73387	7
73437.2	7.9
73487.3	6.5
73537.5	8.9
73587.6	10.1
73637.8	11.1
73687.9	9.3
73738	11.2
73788.2	10.9
73838.3	7.4
73888.5	8.6
73938.6	7.2
73988.8	7.1
74038.9	6.5
74089	4.6
74139.2	4.2
74189.3	3.9
74239.5	4.7
74289.6	5.6
74339.8	3.7
74389.9	3.6
74440	5.2
74490.2	4.6
74540.3	5.8
74590.5	6.3
74640.6	6.5
74690.8	7.8
74740.9	7.6
74791	11.1
74841.2	11.3
74891.3	13.3
74941.5	13
74991.6	14.6
75041.8	14.5
75091.9	11.3
75142	11.7
75192.2	11.1
75242.3	7.5
75292.5	8.2
75342.6	7.7
75392.8	6
75442.9	6.1
75493	5.2
75543.2	4.7
75593.3	4.9
75643.5	4.6
75693.6	4.4
75743.7	5.9
75793.9	5.1
75844	5.5
75894.2	6.6
75944.3	7
75994.5	6.7
76044.6	6.6
76094.7	7.9
76144.9	6.8
76195	6.7
76245.2	7.7
76295.3	5.5
76345.5	4.3
76395.6	5.4
76445.7	3.5
76495.9	4.9
76546	3.6
76596.2	4.9
76646.3	3.1
76696.5	3.7
76746.6	3.3
76796.7	4.9
76846.9	4.7
76897	4.6
76947.2	3.9
76997.3	5
77047.5	4.9
77097.6	4.5
77147.7	4.8
77197.9	6.3
77248	5.4
77298.2	5
77348.3	4.1
77398.5	3.7
77448.6	3.5
77498.7	3.6
77548.9	4.5
77599	3.6
77649.2	3.6
77699.3	4.1
77749.4	3.5
77799.6	3.1
77849.7	3.9
77899.9	4.2
77950	3.9
78000.2	2.6
78050.3	4
78100.4	4.5
78150.6	3.4
78200.7	3.4
78250.9	3.8
78301	4.9
78351.2	3.9
78401.3	3.4
78451.4	3.2
78501.6	4.4
78551.7	3.6
78601.9	3.6
78652	3.9
78702.2	4.4
78752.3	4.1
78802.4	3.7
78852.6	2.5
78902.7	3.6
78952.9	3
79003	4.1
79053.2	3.5
79103.3	3.3
79153.4	3.9
79203.6	3.6
79253.7	3.6
79303.9	3.4
79354	4.5
79404.1	3.6
79454.3	3.5
79504.4	3.6
79554.6	4.5
79604.7	4
79654.9	4.5
79705	3.7
79755.1	4
79805.3	3.3
79855.4	3.1
79905.6	3.4
79955.7	3.7
80005.9	3.7
80056	3.1
80106.1	3.8
80156.3	3.2
80206.4	4.7
80256.6	5.7
80306.7	6
80356.8	6.9
80407	10.6
80457.1	12.1
80507.3	16
80557.4	15.7
80607.6	16.4
80657.7	14.9
80707.8	16.5
80758	16.4
80808.1	13.7
80858.3	10.5
80908.4	9.6
80958.6	6.7
81008.7	7.5
81058.8	6.5
81109	5.1
81159.1	4.2
81209.3	6
81259.4	6.6
81309.5	7.4
81359.7	9.9
81409.8	10.9
81460	15
81510.1	16.6
81560.3	20.3
81610.4	26
81660.5	26.9
81710.7	28
81760.8	33.2
81811	31.9
81861.1	30.8
81911.3	30.4
81961.4	28.2
82011.5	23.6
82061.7	23.8
82111.8	23.1
82162	17.5
82212.1	13.7
82262.2	12.4
82312.4	9
82362.5	6
82412.7	6.8
82462.8	4.4
82513	3.9
82563.1	3.8
82613.2	4.2
82663.4	3.7
82713.5	4.3
82763.7	3.9
82813.8	4.1
82863.9	4
82914.1	4
82964.2	3.6
83014.4	3.8
83064.5	3
83114.7	5.5
83164.8	5.1
83214.9	3.1
83265.1	4.3
83315.2	4.8
83365.4	4.7
83415.5	5.2
83465.7	6.5
83515.8	7.2
83565.9	6.8
83616.1	7.7
83666.2	10.4
83716.4	10.4
83766.5	8.2
83816.6	7.6
83866.8	8
83916.9	6.5
83967.1	4.7
84017.2	5.4
84067.4	5.7
84117.5	5.5
84167.6	4
84217.8	5.5
84267.9	7.8
84318.1	7.5
84368.2	7.2
84418.3	8.7
84468.5	6.4
84518.6	8.3
84568.8	8.3
84618.9	8.8
84669.1	7.3
84719.2	6.2
84769.3	8.1
84819.5	7.9
84869.6	5.9
84919.8	7.7
84969.9	7
85020	6.6
85070.2	6.6
85120.3	5.7
85170.5	5.8
85220.6	5.8
85270.8	5.1
85320.9	4.5
85371	5.2
85421.2	4.1
85471.3	4.5
85521.5	4.5
85571.6	3.5
85621.7	2.9
85671.9	4
85722	4.5
85772.2	4.5
85822.3	4.7
85872.5	4.9
85922.6	4.3
85972.7	4.6
86022.9	4
86073	4
86123.2	3.9
86173.3	3.8
86223.4	3.5
86273.6	4.5
86323.7	7.2
86373.9	8.4
86424	10.5
86474.2	15.5
86524.3	18.5
86574.4	22.4
86624.6	26.9
86674.7	30.3
86724.9	33.1
86775	39
86825.1	41.5
86875.3	34.2
86925.4	32.3
86975.6	27.2
87025.7	22.1
87075.9	17.6
87126	13.4
87176.1	10.8
87226.3	8.3
87276.4	6.8
87326.6	5.7
87376.7	5.9
87426.8	4.4
87477	4.2
87527.1	4.3
87577.3	4.8
87627.4	4.6
87677.5	3.3
87727.7	3.7
87777.8	4.1
87828	4.2
87878.1	3.4
87928.3	3.1
87978.4	2.6
88028.5	3.6
88078.7	3.3
88128.8	3.2
88179	3.1
88229.1	4
88279.2	2.7
88329.4	3.9
88379.5	3.2
88429.7	4
88479.8	4.7
88530	4
88580.1	3.1
88630.2	4
88680.4	4.1
88730.5	5.1
88780.7	4.5
88830.8	3.8
88880.9	4.2
88931.1	3.3
88981.2	4.4
89031.4	3
89081.5	3.2
89131.6	2.7
89181.8	4.2
89231.9	3.8
89282.1	2.3
89332.2	3.7
89382.4	4.2
89432.5	4.4
89482.6	3
89532.8	4.4
89582.9	4.7
89633.1	3.5
89683.2	5.1
89733.3	3.7
89783.5	4.3
89833.6	4.3
89883.8	5.1
89933.9	2.9
89984	5.5
90034.2	4.4
90084.3	4.6
90134.5	5.7
90184.6	6.1
90234.8	5.2
90284.9	4.9
90335	3.3
90385.2	6.7
90435.3	4.8
90485.5	5.6
90535.6	6.1
90585.7	6.5
90635.9	6.5
90686	4.4
90736.2	5.3
90786.3	4.7
90836.4	4.3
90886.6	5.1
90936.7	4.7
90986.9	4.8
91037	4.5
91087.2	3.4
91137.3	5.4
91187.4	7.5
91237.6	6.5
91287.7	5.9
91337.9	7
91388	7.2
91438.1	8
91488.3	10.4
91538.4	10.3
91588.6	9.5
91638.7	9.5
91688.8	9.9
91739	9.1
91789.1	7.7
91839.3	7.2
91889.4	6.3
91939.6	6.6
91989.7	7.1
92039.8	5.6
92090	4.7
92140.1	3.6
92190.3	3.7
92240.4	3.7
92290.5	3.5
92340.7	4.4
92390.8	3.4
92441	5.1
92491.1	6
92541.2	6.9
92591.4	7.1
92641.5	6.6
92691.7	6
92741.8	9.3
92791.9	7.2
92842.1	7.5
92892.2	6.4
92942.4	7.8
92992.5	6.3
93042.7	4.4
93092.8	3.5
93142.9	4.7
93193.1	4.1
93243.2	5.3
93293.4	5
93343.5	5.5
93393.6	5.4
93443.8	4.7
93493.9	3.9
93544.1	4.9
93594.2	4.2
93644.3	4.3
93694.5	4.3
93744.6	4.3
93794.8	4.2
93844.9	4.1
93895	3.4
93945.2	3.8
93995.3	3.2
94045.5	3.5
94095.6	4
94145.8	4.1
94195.9	3.1
94246	2.8
94296.2	3
94346.3	2.7
94396.5	3.1
94446.6	4.6
94496.7	3
94546.9	3.4
94597	4.5
94647.2	2.8
94697.3	3.4
94747.4	3
94797.6	3.8
94847.7	4
94897.9	3.8
94948	4.6
94998.1	4.3
95048.3	4.2
95098.4	4.4
95148.6	4.7
95198.7	5
95248.8	6
95299	6.4
95349.1	5.5
95399.3	6.7
95449.4	6
95499.6	5
95549.7	6
95599.8	5.4
95650	4.4
95700.1	4.3
95750.3	3.4
95800.4	4.4
95850.5	3.5
95900.7	4.1
95950.8	3.6
96001	3.5
96051.1	4
96101.2	2.8
96151.4	3.7
96201.5	3.7
96251.7	3.6
96301.8	3.3
96351.9	5.4
96402.1	3.7
96452.2	1.9
96502.4	3.3
96552.5	3.9
96602.6	3
96652.8	3.5
96702.9	3.1
96753.1	2.7
96803.2	3.8
96853.3	4.2
96903.5	4.3
96953.6	3.2
97003.8	3.4
97053.9	3.5
97104.1	3.6
97154.2	4.1
97204.3	3.6
97254.5	4.2
97304.6	4.6
97354.8	3.5
97404.9	3.6
97455	3.4
97505.2	3.8
97555.3	4.7
97605.5	3.5
97655.6	4.4
97705.7	4.6
97755.9	3.1
97806	3.7
97856.2	2.8
97906.3	3.1
97956.4	3.8
98006.6	3.9
98056.7	3.5
98106.9	3.3
98157	3.6
98207.1	3.9
98257.3	3
98307.4	3.2
98357.6	2.6
98407.7	4
98457.8	4.1
98508	3.3
98558.1	3.4
98608.3	2.7
98658.4	2.4
98708.5	4.5
98758.7	4.2
98808.8	4
98859	4
98909.1	5.9
98959.2	3.1
99009.4	4.5
99059.5	6.8
99109.7	6.2
99159.8	7.3
99209.9	9
99260.1	10
99310.2	10.3
99360.4	13.2
99410.5	14.5
99460.6	14.3
99510.8	14.9
99560.9	15.7
99611.1	14.9
99661.2	13
99711.3	12.5
99761.5	12.9
99811.6	11
99861.8	8.2
99911.9	7.9
99962.1	8.6
100012	7
100062	7.6
100112	8.5
100163	9.6
100213	9.4
[truncated: 2,096 more rows]

## Sheet: Fig 1a, 23.51(2) GPa, 2038 K
Energy, eV	Intensity
10016.2	0.02086
10050	0.0121122
10083.9	0.0127851
10117.8	0.0141309
10151.6	0.0168226
10185.5	0.0141309
10219.3	0.0161497
10253.1	0.0127851
10287	0.0181684
10320.9	0.0127851
10354.7	0.0148038
10388.5	0.0114393
10422.4	0.0242245
10456.2	0.0195142
10490.1	0.0168226
10524	0.0195142
10557.8	0.0168226
10591.6	0.0248974
10625.5	0.0222058
10659.4	0.0181684
10693.2	0.0114393
10727	0.0141309
10760.9	0.0154768
10794.8	0.0154768
10828.6	0.0161497
10862.5	0.0195142
10896.3	0.0148038
10930.1	0.013458
10964	0.0181684
10997.9	0.0141309
11031.7	0.0181684
11065.5	0.0235516
11099.4	0.0188413
11133.2	0.0188413
11167.1	0.0201871
11201	0.0188413
11234.8	0.0168226
11268.6	0.0168226
11302.5	0.0161497
11336.4	0.0228787
11370.2	0.0161497
11404	0.0148038
11437.9	0.0168226
11471.8	0.0127851
11505.6	0.0228787
11539.5	0.0127851
11573.3	0.0114393
11607.1	0.0181684
11641	0.0121122
11674.9	0.0161497
11708.7	0.0195142
11742.5	0.0141309
11776.4	0.0168226
11810.2	0.0161497
11844.1	0.0107664
11878	0.0181684
11911.8	0.0127851
11945.6	0.0181684
11979.5	0.0174955
12013.4	0.0154768
12047.2	0.0188413
12081	0.0154768
12114.9	0.0174955
12148.8	0.0148038
12182.6	0.0148038
12216.5	0.0161497
12250.3	0.0174955
12284.1	0.0141309
12318	0.02086
12351.9	0.0154768
12385.7	0.013458
12419.5	0.0168226
12453.4	0.0154768
12487.2	0.0181684
12521.1	0.0248974
12555	0.0181684
12588.8	0.0161497
12622.6	0.0181684
12656.5	0.0161497
12690.4	0.0141309
12724.2	0.0181684
12758	0.013458
12791.9	0.0181684
12825.8	0.0168226
12859.6	0.0107664
12893.5	0.0161497
12927.3	0.0121122
12961.1	0.013458
12995	0.0195142
13028.9	0.0154768
13062.7	0.02086
13096.5	0.0148038
13130.4	0.013458
13164.2	0.0141309
13198.1	0.0181684
13232	0.0121122
13265.8	0.0188413
13299.6	0.0188413
13333.5	0.0154768
13367.4	0.0161497
13401.2	0.0154768
13435	0.0154768
13468.9	0.013458
13502.8	0.0121122
13536.6	0.0100935
13570.5	0.0114393
13604.3	0.02086
13638.1	0.0181684
13672	0.0121122
13705.9	0.0148038
13739.7	0.0141309
13773.5	0.0195142
13807.4	0.0161497
13841.2	0.0181684
13875.1	0.0121122
13909	0.0168226
13942.8	0.0107664
13976.6	0.0141309
14010.5	0.00874773
14044.4	0.0121122
14078.2	0.0174955
14112	0.0121122
14145.9	0.0121122
14179.8	0.0181684
14213.6	0.0188413
14247.5	0.013458
14281.3	0.0154768
14315.1	0.0201871
14349	0.0121122
14382.9	0.0141309
14416.7	0.00874773
14450.5	0.013458
14484.4	0.0168226
14518.2	0.0188413
14552.1	0.00740193
14586	0.0161497
14619.8	0.0154768
14653.6	0.0141309
14687.5	0.013458
14721.4	0.0174955
14755.2	0.0121122
14789	0.0154768
14822.9	0.013458
14856.8	0.0161497
14890.6	0.0201871
14924.5	0.0100935
14958.3	0.00672902
14992.1	0.013458
15026	0.0148038
15059.9	0.0127851
15093.7	0.0114393
15127.5	0.0141309
15161.4	0.0181684
15195.2	0.0121122
15229.1	0.0148038
15263	0.013458
15296.8	0.0114393
15330.6	0.00740193
15364.5	0.00942063
15398.4	0.0154768
15432.2	0.0181684
15466	0.0141309
15499.9	0.00807483
15533.8	0.013458
15567.6	0.0154768
15601.5	0.00942063
15635.3	0.0154768
15669.1	0.013458
15703	0.013458
15736.9	0.0141309
15770.7	0.0148038
15804.5	0.0107664
15838.4	0.0127851
15872.2	0.0127851
15906.1	0.0107664
15940	0.00605612
15973.8	0.0100935
16007.6	0.00672902
16041.5	0.0148038
16075.4	0.0127851
16109.2	0.0148038
16143	0.013458
16176.9	0.0141309
16210.8	0.00874773
16244.6	0.00807483
16278.5	0.0154768
16312.3	0.0107664
16346.1	0.00942063
16380	0.0161497
16413.8	0.00807483
16447.7	0.00336451
16481.5	0.0121122
16515.4	0.013458
16549.2	0.0107664
16583.1	0.00874773
16617	0.0114393
16650.8	0.0127851
16684.7	0.013458
16718.5	0.0154768
16752.3	0.0181684
16786.2	0.013458
16820	0.0100935
16853.9	0.0121122
16887.8	0.0121122
16921.6	0.0127851
16955.5	0.013458
16989.3	0.013458
17023.2	0.0107664
17057	0.0121122
17090.8	0.0107664
17124.7	0.013458
17158.5	0.0100935
17192.4	0.0141309
17226.2	0.00942063
17260.1	0.0121122
17294	0.013458
17327.8	0.0154768
17361.7	0.0154768
17395.5	0.0100935
17429.3	0.0168226
17463.2	0.00807483
17497	0.0127851
17530.9	0.0114393
17564.8	0.0181684
17598.6	0.00942063
17632.5	0.0121122
17666.3	0.00942063
17700.2	0.0107664
17734	0.00740193
17767.8	0.0141309
17801.7	0.0154768
17835.5	0.00942063
17869.4	0.0114393
17903.2	0.0174955
17937.1	0.013458
17971	0.0127851
18004.8	0.00874773
18038.7	0.00874773
18072.5	0.0148038
18106.3	0.0141309
18140.2	0.0121122
18174	0.0100935
18207.9	0.0107664
18241.8	0.0107664
18275.6	0.0154768
18309.5	0.00942063
18343.3	0.0161497
18377.2	0.0121122
18411	0.0114393
18444.8	0.0121122
18478.7	0.00605612
18512.5	0.013458
18546.4	0.0100935
18580.2	0.0127851
18614.1	0.0127851
18648	0.0114393
18681.8	0.00942063
18715.7	0.0100935
18749.5	0.0121122
18783.3	0.0148038
18817.2	0.0107664
18851	0.0148038
18884.9	0.013458
18918.8	0.0141309
18952.6	0.0107664
18986.5	0.0114393
19020.3	0.0114393
19054.2	0.0161497
19088	0.0100935
19121.8	0.0174955
19155.7	0.0127851
19189.5	0.0168226
19223.4	0.0188413
19257.2	0.0188413
19291.1	0.0195142
19325	0.0174955
19358.8	0.0148038
19392.7	0.0148038
19426.5	0.0141309
19460.3	0.013458
19494.2	0.0195142
19528	0.00874773
19561.9	0.0114393
19595.8	0.00874773
19629.6	0.0154768
19663.5	0.0148038
19697.3	0.00807483
19731.2	0.0100935
19765	0.00740193
19798.8	0.00672902
19832.7	0.0141309
19866.5	0.0100935
19900.4	0.0127851
19934.2	0.0100935
19968.1	0.00807483
20002	0.0127851
20035.8	0.00807483
20069.7	0.0141309
20103.5	0.0127851
20137.3	0.0141309
20171.2	0.00942063
20205	0.00942063
20238.9	0.00807483
20272.8	0.0114393
20306.6	0.0100935
20340.5	0.0100935
20374.3	0.0114393
20408.2	0.00874773
20442	0.00942063
20475.8	0.00740193
20509.7	0.00672902
20543.5	0.00807483
20577.4	0.00740193
20611.2	0.0114393
20645.1	0.00740193
20679	0.0121122
20712.8	0.00942063
20746.7	0.00740193
20780.5	0.0114393
20814.3	0.0100935
20848.2	0.013458
20882	0.0121122
20915.9	0.00672902
20949.8	0.0154768
20983.6	0.00874773
21017.5	0.00874773
21051.3	0.013458
21085.2	0.00807483
21119	0.0100935
21152.8	0.0100935
21186.7	0.0127851
21220.5	0.00942063
21254.4	0.00942063
21288.2	0.0100935
21322.1	0.0114393
21356	0.0114393
21389.8	0.00740193
21423.7	0.00874773
21457.5	0.00740193
21491.3	0.00874773
21525.2	0.0161497
21559	0.0141309
21592.9	0.00538322
21626.8	0.0114393
21660.6	0.00874773
21694.5	0.00807483
21728.3	0.00942063
21762.2	0.00672902
21796	0.00942063
21829.8	0.00740193
21863.7	0.0127851
21897.5	0.00605612
21931.4	0.00874773
21965.2	0.00874773
21999.1	0.00672902
22033	0.0107664
22066.8	0.00807483
22100.7	0.0114393
22134.5	0.00740193
22168.3	0.0100935
22202.2	0.0107664
22236	0.00672902
22269.9	0.013458
22303.8	0.0121122
22337.6	0.00807483
22371.5	0.0121122
22405.3	0.0141309
22439.2	0.00672902
22473	0.00605612
22506.8	0.00672902
22540.7	0.00740193
22574.5	0.00874773
22608.4	0.013458
22642.2	0.00942063
22676.1	0.00942063
22710	0.0121122
22743.8	0.0107664
22777.7	0.00807483
22811.5	0.0148038
22845.3	0.0161497
22879.2	0.0127851
22913	0.00807483
22946.9	0.00807483
22980.8	0.00942063
23014.6	0.0121122
23048.5	0.013458
23082.3	0.00874773
23116.2	0.00942063
23150	0.0121122
23183.8	0.00942063
23217.7	0.0141309
23251.5	0.0114393
23285.4	0.0107664
23319.2	0.00807483
23353.1	0.00740193
23387	0.0107664
23420.8	0.00807483
23454.7	0.00942063
23488.5	0.0100935
23522.3	0.00740193
23556.2	0.00942063
23590	0.00471032
23623.9	0.00672902
23657.8	0.00942063
23691.6	0.0107664
23725.5	0.0100935
23759.3	0.00807483
23793.2	0.0121122
23827	0.00874773
23860.8	0.00942063
23894.7	0.0127851
23928.5	0.0161497
23962.4	0.00874773
23996.2	0.0114393
24030.1	0.0161497
24064	0.0154768
24097.8	0.0100935
24131.7	0.00807483
24165.5	0.0121122
24199.3	0.0148038
24233.2	0.00942063
24267	0.0114393
24300.9	0.00942063
24334.8	0.0141309
24368.6	0.0107664
24402.5	0.0107664
24436.3	0.0168226
24470.2	0.00807483
24504	0.0148038
24537.8	0.00942063
24571.7	0.0148038
24605.5	0.00874773
24639.4	0.013458
24673.2	0.0127851
24707.1	0.00740193
24741	0.0107664
24774.8	0.013458
24808.7	0.00605612
24842.5	0.0127851
24876.3	0.0107664
24910.2	0.0114393
24944	0.00874773
24977.9	0.0100935
25011.8	0.0127851
25045.6	0.00605612
25079.5	0.0114393
25113.3	0.0107664
25147.2	0.0107664
25181	0.0114393
25214.8	0.00874773
25248.7	0.0114393
25282.5	0.00807483
25316.4	0.0121122
25350.2	0.00672902
25384.1	0.00942063
25418	0.0161497
25451.8	0.0168226
25485.7	0.0121122
25519.5	0.0107664
25553.3	0.0161497
25587.2	0.0154768
25621	0.0215329
25654.9	0.0235516
25688.8	0.02086
25722.6	0.0168226
25756.5	0.0215329
25790.3	0.0154768
25824.2	0.013458
25858	0.0168226
25891.8	0.0121122
25925.7	0.00942063
25959.5	0.00740193
25993.4	0.0154768
26027.2	0.0127851
26061.1	0.00807483
26095	0.0121122
26128.8	0.00740193
26162.7	0.0127851
26196.5	0.0100935
26230.3	0.0107664
26264.2	0.0127851
26298	0.0121122
26331.9	0.00874773
26365.8	0.00740193
26399.6	0.00672902
26433.5	0.00942063
26467.3	0.00874773
26501.2	0.00874773
26535	0.00942063
26568.8	0.0100935
26602.7	0.0100935
26636.5	0.00942063
26670.4	0.013458
26704.2	0.0168226
26738.1	0.00874773
26772	0.0100935
26805.8	0.0121122
26839.7	0.0141309
26873.5	0.0121122
26907.3	0.0168226
26941.2	0.00807483
26975	0.0114393
27008.9	0.013458
27042.8	0.00874773
27076.6	0.0121122
27110.5	0.0148038
27144.3	0.0161497
27178.2	0.013458
27212	0.0141309
27245.8	0.013458
27279.7	0.0148038
27313.5	0.0100935
27347.4	0.0154768
27381.2	0.0148038
27415.1	0.0161497
27449	0.0195142
27482.8	0.0154768
27516.7	0.0121122
27550.5	0.0100935
27584.3	0.0161497
27618.2	0.00740193
27652	0.0114393
27685.9	0.0148038
27719.8	0.0100935
27753.6	0.0127851
27787.5	0.0121122
27821.3	0.00874773
27855.2	0.0174955
27889	0.0121122
27922.8	0.0181684
27956.7	0.0148038
27990.5	0.0127851
28024.4	0.0168226
28058.2	0.0121122
28092.1	0.0148038
28126	0.013458
28159.8	0.00942063
28193.7	0.0148038
28227.5	0.00942063
28261.3	0.0181684
28295.2	0.0100935
28329	0.0168226
28362.9	0.0121122
28396.8	0.0121122
28430.6	0.0148038
28464.5	0.0114393
28498.3	0.0168226
28532.2	0.013458
28566	0.013458
28599.8	0.013458
28633.7	0.0141309
28667.5	0.0100935
28701.4	0.0127851
28735.2	0.0181684
28769.1	0.013458
28803	0.0181684
28836.8	0.0242245
28870.7	0.0242245
28904.5	0.0363367
28938.3	0.0464303
28972.2	0.0794025
29006	0.0881502
29039.9	0.124487
29073.8	0.151403
29107.6	0.202544
29141.5	0.209273
29175.3	0.266469
29209.2	0.272525
29243	0.271852
29276.8	0.224076
29310.7	0.184375
29344.5	0.166207
29378.4	0.106991
29412.2	0.0868044
29446.1	0.0578696
29480	0.0322993
29513.8	0.0336451
29547.7	0.0201871
29581.5	0.0248974
29615.3	0.0248974
29649.2	0.02086
29683	0.0181684
29716.9	0.0248974
29750.8	0.0255703
29784.6	0.0195142
29818.5	0.0188413
29852.3	0.0154768
29886.2	0.0188413
29920	0.0255703
29953.8	0.0174955
29987.7	0.013458
30021.5	0.0235516
30055.4	0.0161497
30089.2	0.0141309
30123.1	0.0188413
30157	0.0215329
30190.8	0.0329722
30224.7	0.0289348
30258.5	0.0302806
30292.3	0.0174955
30326.2	0.0228787
30360	0.0242245
30393.9	0.0309535
30427.8	0.0242245
30461.6	0.0215329
30495.5	0.0154768
30529.3	0.0222058
30563.2	0.0228787
30597	0.02086
30630.8	0.0309535
30664.7	0.0302806
30698.5	0.0316264
30732.4	0.0248974
30766.2	0.0316264
30800.1	0.0363367
30834	0.0289348
30867.8	0.0289348
30901.7	0.0309535
30935.5	0.0269161
30969.3	0.0309535
31003.2	0.0262432
31037	0.0262432
31070.9	0.027589
31104.8	0.0248974
31138.6	0.0316264
31172.5	0.0336451
31206.3	0.0403741
31240.2	0.0524864
31274	0.0491219
31307.8	0.0659444
31341.7	0.0612341
31375.5	0.0625799
31409.4	0.0598883
31443.2	0.0659444
31477.1	0.0491219
31511	0.0497948
31544.8	0.055178
31578.7	0.0464303
31612.5	0.0491219
31646.3	0.0497948
31680.2	0.0672902
31714	0.061907
31747.9	0.0672902
31781.8	0.0558509
31815.6	0.0592154
31849.5	0.0491219
31883.3	0.0464303
31917.2	0.048449
31951	0.0376825
31984.8	0.0356638
32018.7	0.0363367
32052.5	0.0329722
32086.4	0.0302806
32120.2	0.0363367
32154.1	0.0316264
32188	0.0356638
32221.8	0.0322993
32255.7	0.0289348
32289.5	0.0336451
32323.3	0.0363367
32357.2	0.0423928
32391	0.0329722
32424.9	0.0464303
32458.8	0.0645986
32492.6	0.0699818
32526.5	0.0942063
32560.3	0.0989166
32594.2	0.101608
32628	0.123814
32661.8	0.115739
32695.7	0.110356
32729.5	0.106319
32763.4	0.0975708
32797.2	0.0720005
32831.1	0.048449
32864.9	0.0376825
32898.8	0.0457574
32932.7	0.0316264
32966.5	0.0336451
33000.3	0.0242245
33034.2	0.0302806
33068.1	0.027589
33101.9	0.0255703
33135.8	0.0336451
33169.6	0.0309535
33203.4	0.0296077
33237.3	0.0289348
33271.2	0.0363367
33305	0.0349909
33338.8	0.0309535
33372.7	0.0282619
33406.6	0.0222058
33440.4	0.0376825
33474.2	0.0296077
33508.1	0.0336451
33541.9	0.0296077
33575.8	0.0322993
33609.7	0.0282619
33643.5	0.0423928
33677.3	0.0316264
33711.2	0.0356638
33745.1	0.034318
33778.9	0.0417199
33812.8	0.0316264
33846.6	0.0363367
33880.4	0.0464303
33914.3	0.0437386
33948.2	0.0545051
33982	0.0605612
34015.8	0.0632528
34049.7	0.0430657
34083.6	0.0477761
34117.4	0.0464303
34151.2	0.0457574
34185.1	0.0504677
34218.9	0.0457574
34252.8	0.0457574
34286.7	0.0363367
34320.5	0.0376825
34354.3	0.0329722
34388.2	0.0356638
34422.1	0.034318
34455.9	0.0329722
34489.8	0.0376825
34523.6	0.0383554
34557.4	0.0403741
34591.3	0.0430657
34625.2	0.0316264
34659	0.0309535
34692.8	0.0477761
34726.7	0.0376825
34760.6	0.0450844
34794.4	0.0349909
34828.2	0.0403741
34862.1	0.0423928
34895.9	0.0423928
34929.8	0.0444115
34963.7	0.0444115
34997.5	0.0376825
35031.3	0.0457574
35065.2	0.0417199
35099.1	0.0302806
35132.9	0.0397012
35166.8	0.0497948
35200.6	0.0477761
35234.4	0.0733463
35268.3	0.0854586
35302.2	0.113048
35336	0.174955
35369.8	0.228787
35403.7	0.253684
35437.6	0.319629
35471.4	0.353947
35505.2	0.351255
35539.1	0.376152
35572.9	0.346545
35606.8	0.306843
35640.7	0.256376
35674.5	0.209273
35708.3	0.144674
35742.2	0.119104
35776.1	0.0854586
35809.9	0.075365
35843.8	0.0639257
35877.6	0.0538322
35911.4	0.0491219
35945.3	0.0545051
35979.2	0.0430657
36013	0.0571967
36046.8	0.0545051
36080.7	0.0457574
36114.6	0.0497948
36148.4	0.0545051
36182.2	0.0491219
36216.1	0.041047
36249.9	0.0497948
36283.8	0.0538322
36317.7	0.0531593
36351.5	0.0450844
36385.3	0.041047
36419.2	0.0430657
36453.1	0.0477761
36486.9	0.0558509
36520.8	0.0423928
36554.6	0.0464303
36588.4	0.0518135
36622.3	0.0531593
36656.2	0.0450844
36690	0.048449
36723.8	0.0538322
36757.7	0.0571967
36791.6	0.0457574
36825.4	0.0565238
36859.2	0.0558509
36893.1	0.0632528
36926.9	0.0531593
36960.8	0.055178
36994.7	0.0565238
37028.5	0.0625799
37062.3	0.0632528
37096.2	0.0524864
37130.1	0.0639257
37163.9	0.0598883
37197.8	0.0699818
37231.6	0.0598883
37265.4	0.061907
37299.3	0.0491219
37333.2	0.0578696
37367	0.0578696
37400.8	0.0693089
37434.7	0.0672902
37468.6	0.0659444
37502.4	0.0733463
37536.2	0.0645986
37570.1	0.0820941
37603.9	0.0901689
37637.8	0.0901689
37671.7	0.0921876
37705.5	0.0847857
37739.3	0.0726734
37773.2	0.0746921
37807.1	0.0672902
37840.9	0.0794025
37874.8	0.061907
37908.6	0.0652715
37942.4	0.0511406
37976.3	0.0726734
38010.2	0.0767109
38044	0.0585425
38077.8	0.0935334
38111.7	0.0982437
38145.6	0.0995895
38179.4	0.103627
38213.2	0.0901689
38247.1	0.0995895
38280.9	0.0942063
38314.8	0.096225
38348.7	0.0861315
38382.5	0.089496
38416.3	0.0847857
38450.2	0.0814212
38484.1	0.0652715
38517.9	0.0888231
38551.8	0.0740192
38585.6	0.0807483
38619.4	0.0733463
38653.3	0.0874773
38687.2	0.0820941
38721	0.076038
38754.8	0.0659444
38788.7	0.068636
38822.6	0.0699818
38856.4	0.0733463
38890.2	0.0807483
38924.1	0.0746921
38957.9	0.0625799
38991.8	0.076038
39025.7	0.0706547
39059.5	0.0820941
39093.3	0.0659444
39127.2	0.075365
39161.1	0.0672902
39194.9	0.0612341
39228.8	0.0699818
39262.6	0.0612341
39296.4	0.076038
39330.3	0.0746921
39364.2	0.0773838
39398	0.0780567
39431.8	0.0679631
39465.7	0.0565238
39499.6	0.0726734
39533.4	0.0578696
39567.2	0.0652715
39601.1	0.0652715
39634.9	0.0679631
39668.8	0.0767109
39702.7	0.0645986
39736.5	0.0672902
39770.3	0.0834399
39804.2	0.0861315
39838.1	0.0679631
39871.9	0.0787296
39905.8	0.0780567
39939.6	0.0814212
39973.4	0.0639257
40007.3	0.0787296
40041.2	0.0915147
40075	0.0854586
40108.8	0.0794025
40142.7	0.0968979
40176.6	0.0767109
40210.4	0.0915147
40244.2	0.102954
40278.1	0.100935
40311.9	0.089496
40345.8	0.0874773
40379.7	0.110356
40413.5	0.128524
40447.3	0.174282
40481.2	0.206581
40515.1	0.285311
40548.9	0.341834
40582.8	0.445461
40616.6	0.506022
40650.4	0.580715
40684.3	0.636566
40718.2	0.636566
40752	0.61907
40785.8	0.552453
40819.7	0.481798
40853.6	0.482471
40887.4	0.409797
40921.2	0.394994
40955.1	0.466321
40988.9	0.573313
41022.8	0.830361
41056.7	1.0975
41090.5	1.47231
41124.3	1.84846
41158.2	2.21116
41192.1	2.51194
41225.9	2.77168
41259.8	2.73737
41293.6	2.66066
41327.4	2.47964
41361.3	2.19837
41395.2	1.94805
41429	1.80607
41462.8	1.70715
41496.7	1.9097
41530.6	2.14925
41564.4	2.33093
41598.2	2.51665
41632.1	2.61692
41665.9	2.60817
41699.8	2.50521
41733.7	2.28921
41767.5	2.06514
41801.3	1.76099
41835.2	1.48308
41869.1	1.39493
41902.9	1.13922
41936.8	0.949465
41970.6	0.806137
42004.4	0.712603
42038.3	0.60292
42072.2	0.473723
42106	0.393648
42139.8	0.288675
42173.7	0.19716
42207.6	0.159478
42241.4	0.141982
42275.2	0.120449
42309.1	0.103627
42342.9	0.089496
42376.8	0.102954
42410.7	0.0888231
42444.5	0.0989166
42478.3	0.0901689
42512.2	0.0868044
42546.1	0.0908418
42579.9	0.1043
42613.8	0.096225
42647.6	0.0861315
42681.4	0.0820941
42715.3	0.0767109
42749.2	0.0908418
42783	0.0847857
42816.8	0.0780567
42850.7	0.0868044
42884.6	0.0874773
42918.4	0.0847857
42952.2	0.0807483
42986.1	0.0780567
43019.9	0.0975708
43053.8	0.0868044
43087.7	0.0948792
43121.5	0.0915147
43155.3	0.0915147
43189.2	0.0935334
43223.1	0.111702
43256.9	0.113048
43290.8	0.11372
43324.6	0.125833
43358.4	0.139291
43392.3	0.160824
43426.2	0.167553
43460	0.181684
43493.8	0.173609
43527.7	0.162169
43561.6	0.178992
43595.4	0.158805
43629.2	0.132562
43663.1	0.139291
43696.9	0.126506
43730.8	0.117085
43764.7	0.0975708
43798.5	0.0989166
43832.3	0.0942063
43866.2	0.0942063
43900.1	0.102281
43933.9	0.0868044
43967.8	0.0807483
44001.6	0.0942063
44035.4	0.111702
44069.3	0.0861315
44103.2	0.0935334
44137	0.0921876
44170.8	0.0861315
44204.7	0.0928605
44238.6	0.0955521
44272.4	0.0982437
44306.2	0.0995895
44340.1	0.0948792
44373.9	0.0995895
44407.8	0.0935334
44441.7	0.104973
44475.5	0.110356
44509.3	0.114393
44543.2	0.108337
44577.1	0.101608
44610.9	0.110356
44644.8	0.0948792
44678.6	0.0861315
44712.4	0.106319
44746.3	0.103627
44780.2	0.096225
44814	0.0982437
44847.8	0.096225
44881.7	0.0968979
44915.6	0.0989166
44949.4	0.102281
44983.2	0.0921876
45017.1	0.100935
45050.9	0.106991
45084.8	0.107664
45118.7	0.0989166
45152.5	0.0942063
45186.3	0.100935
45220.2	0.1043
45254.1	0.103627
45287.9	0.117085
45321.8	0.111702
45355.6	0.0995895
45389.4	0.0881502
45423.3	0.114393
45457.2	0.111702
45491	0.122468
45524.8	0.116412
45558.7	0.135926
45592.6	0.164188
45626.4	0.186394
45660.2	0.197833
45694.1	0.255703
45727.9	0.238207
45761.8	0.258394
45795.7	0.275217
45829.5	0.253684
45863.3	0.237534
45897.2	0.193123
45931.1	0.193123
45964.9	0.19245
45998.8	0.151403
46032.6	0.156786
46066.4	0.125833
46100.3	0.125833
46134.2	0.12516
46168	0.11372
46201.8	0.119104
46235.7	0.103627
46269.6	0.123141
46303.4	0.129197
46337.2	0.156113
46371.1	0.16688
46404.9	0.233497
46438.8	0.233497
46472.7	0.289348
46506.5	0.33376
46540.3	0.366059
46574.2	0.409125
46608.1	0.415854
46641.9	0.383554
46675.8	0.413835
46709.6	0.348563
46743.4	0.336451
46777.3	0.253684
46811.2	0.236189
46845	0.211964
46878.8	0.1763
46912.7	0.144001
46946.6	0.158805
46980.4	0.144674
47014.2	0.131216
47048.1	0.133235
47081.9	0.10901
47115.8	0.129197
47149.7	0.139291
47183.5	0.14602
47217.3	0.135926
47251.2	0.138618
47285.1	0.143328
47318.9	0.138618
47352.8	0.152749
47386.6	0.161497
47420.4	0.142655
47454.3	0.164861
47488.2	0.167553
47522	0.160824
47555.8	0.188413
47589.7	0.189086
47623.6	0.200525
47657.4	0.255703
47691.2	0.276563
47725.1	0.347218
47758.9	0.501312
47792.8	0.695781
47826.7	0.995222
47860.5	1.34379
47894.3	1.7159
47928.2	2.30065
47962.1	2.76294
47995.9	3.22455
48029.8	3.65184
48063.6	3.82814
48097.4	3.87323
48131.3	3.66193
48165.2	3.59532
48199	3.12294
48232.8	2.89752
48266.7	2.54559
48300.6	2.38678
48334.4	2.13243
48368.2	1.99852
48402.1	2.00659
48435.9	1.91912
48469.8	1.89557
48503.7	1.87336
48537.5	1.74416
48571.3	1.70312
48605.2	1.6042
48639.1	1.6264
48672.9	1.54566
48706.8	1.51538
48740.6	1.46827
48774.4	1.46356
48808.3	1.38954
48842.2	1.38281
48876	1.24218
48909.8	1.1298
48943.7	0.998587
48977.6	0.89496
49011.4	0.791333
49045.2	0.676267
49079.1	0.57735
49112.9	0.494583
49146.8	0.45219
49180.7	0.388265
49214.5	0.365386
49248.3	0.349909
49282.2	0.281273
49316.1	0.268488
49349.9	0.241572
49383.8	0.252338
49417.6	0.230133
49451.4	0.205908
49485.3	0.193796
49519.2	0.19716
49553	0.203889
49586.8	0.186394
49620.7	0.160824
49654.6	0.184375
49688.4	0.167553
49722.2	0.191777
49756.1	0.217347
49789.9	0.239553
49823.8	0.259067
49857.7	0.342507
49891.5	0.420564
49925.3	0.531593
49959.2	0.661463
49993.1	0.72808
50026.9	0.968979
50060.8	1.05578
50094.6	1.25025
50128.4	1.41175
50162.3	1.45616
50196.2	1.57325
50230	1.49182
50263.8	1.51134
50297.7	1.40704
50331.6	1.19373
50365.4	1.043
50399.2	0.837763
50433.1	0.694435
50466.9	0.516116
50500.8	0.386919
50534.7	0.335778
50568.5	0.284638
50602.3	0.224749
50636.2	0.172263
50670.1	0.159478
50703.9	0.172936
50737.8	0.162169
50771.6	0.162842
50805.4	0.189086
50839.3	0.202544
50873.2	0.191104
50907	0.232151
50940.8	0.261086
50974.7	0.300787
51008.6	0.322993
51042.4	0.337124
51076.2	0.306171
51110.1	0.30146
51143.9	0.281946
51177.8	0.249647
51211.7	0.232824
51245.5	0.205235
51279.3	0.19716
51313.2	0.159478
51347.1	0.124487
51380.9	0.126506
51414.8	0.115066
51448.6	0.123814
51482.4	0.128524
51516.3	0.118431
51550.2	0.112375
51584	0.123141
51617.8	0.111029
51651.7	0.108337
51685.6	0.105646
51719.4	0.102281
51753.2	0.112375
51787.1	0.110356
51820.9	0.0995895
51854.8	0.121122
51888.7	0.117085
51922.5	0.0948792
51956.3	0.108337
51990.2	0.0995895
52024.1	0.096225
52057.9	0.096225
52091.8	0.106991
52125.6	0.113048
52159.4	0.106319
52193.3	0.128524
52227.2	0.137945
52261	0.174282
52294.8	0.193796
52328.7	0.211964
52362.6	0.257722
52396.4	0.339143
52430.2	0.34318
52464.1	0.429985
52497.9	0.420564
52531.8	0.44748
52565.7	0.430657
52599.5	0.425947
52633.3	0.385573
52667.2	0.350582
52701.1	0.310208
52734.9	0.251665
52768.8	0.224076
52802.6	0.203216
52836.4	0.162842
52870.3	0.130543
52904.2	0.121795
52938	0.1043
52971.8	0.114393
53005.7	0.120449
53039.6	0.112375
53073.4	0.109683
53107.2	0.115739
53141.1	0.1043
53174.9	0.104973
53208.8	0.10901
53242.7	0.121122
53276.5	0.119777
53310.3	0.10901
53344.2	0.107664
53378.1	0.108337
53411.9	0.117758
53445.8	0.111702
53479.6	0.115739
53513.4	0.12987
53547.3	0.112375
53581.2	0.111702
53615	0.115739
53648.8	0.114393
53682.7	0.121122
53716.6	0.107664
53750.4	0.117085
53784.2	0.120449
53818.1	0.105646
53851.9	0.118431
53885.8	0.131216
53919.7	0.132562
53953.5	0.143328
53987.3	0.181011
54021.2	0.189086
54055.1	0.222731
54088.9	0.257722
54122.8	0.284638
54156.6	0.30146
54190.4	0.373461
54224.3	0.386246
54258.2	0.375479
54292	0.396339
54325.8	0.333087
54359.7	0.311554
54393.6	0.306843
54427.4	0.251665
54461.2	0.222731
54495.1	0.22946
54528.9	0.191104
54562.8	0.176973
54596.7	0.152076
54630.5	0.167553
54664.3	0.169571
54698.2	0.170917
54732.1	0.210618
54765.9	0.206581
54799.8	0.235516
54833.6	0.232824
54867.4	0.251665
54901.3	0.300114
54935.2	0.27118
54969	0.262432
55002.8	0.25974
55036.7	0.248301
55070.6	0.253684
55104.4	0.195142
55138.2	0.181684
55172.1	0.160151
55205.9	0.15544
55239.8	0.130543
55273.7	0.128524
55307.5	0.118431
55341.3	0.101608
55375.2	0.117758
55409.1	0.10901
55442.9	0.117085
55476.8	0.10901
55510.6	0.0968979
55544.4	0.100262
55578.3	0.120449
55612.2	0.119777
55646	0.10901
55679.8	0.096225
55713.7	0.0948792
55747.6	0.105646
55781.4	0.106991
55815.2	0.1043
55849.1	0.110356
55882.9	0.104973
55916.8	0.103627
55950.7	0.111029
55984.5	0.116412
56018.3	0.112375
56052.2	0.120449
56086.1	0.11372
56119.9	0.119104
56153.8	0.118431
56187.6	0.130543
56221.4	0.137945
56255.3	0.14602
56289.2	0.123141
56323	0.128524
56356.8	0.129197
56390.7	0.116412
56424.6	0.111702
56458.4	0.125833
56492.2	0.118431
56526.1	0.102281
56559.9	0.112375
56593.8	0.110356
56627.7	0.0982437
56661.5	0.105646
56695.3	0.1043
56729.2	0.0915147
56763.1	0.1043
56796.9	0.108337
56830.8	0.105646
56864.6	0.117758
56898.4	0.105646
56932.3	0.107664
56966.2	0.113048
57000	0.116412
57033.8	0.104973
57067.7	0.102954
57101.6	0.119104
57135.4	0.109683
57169.2	0.124487
57203.1	0.123141
57236.9	0.12987
57270.8	0.0995895
57304.7	0.110356
57338.5	0.117758
57372.3	0.122468
57406.2	0.123141
57440.1	0.141982
57473.9	0.131889
57507.8	0.14602
57541.6	0.139291
57575.4	0.158132
57609.3	0.141982
57643.2	0.145347
57677	0.130543
57710.8	0.12987
57744.7	0.131216
57778.6	0.149384
57812.4	0.153422
57846.2	0.157459
57880.1	0.189086
57913.9	0.23888
57947.8	0.30146
57981.7	0.367405
58015.5	0.51006
58049.3	0.625799
58083.2	0.846511
58117.1	1.00599
58150.9	1.20584
58184.8	1.38147
58218.6	1.71859
58252.4	1.91643
58286.3	2.13041
58320.2	2.49983
58354	2.65527
58387.8	2.84705
58421.7	2.87531
58455.6	2.94597
58489.4	2.77303
58523.2	2.58596
58557.1	2.21587
58590.9	1.91912
58624.8	1.59007
58658.7	1.20786
58692.5	0.926586
58726.3	0.706547
58760.2	0.525537
58794.1	0.361348
58827.9	0.292712
58861.8	0.21802
58895.6	0.182357
58929.4	0.135253
58963.3	0.119777
58997.2	0.135253
59031	0.118431
59064.8	0.125833
59098.7	0.127851
59132.6	0.105646
59166.4	0.127851
59200.2	0.105646
59234.1	0.116412
59267.9	0.115739
59301.8	0.115066
59335.7	0.123814
59369.5	0.119777
59403.3	0.150057
59437.2	0.138618
59471.1	0.158132
59504.9	0.170917
59538.8	0.185048
59572.6	0.221385
59606.4	0.218693
59640.3	0.231478
59674.2	0.266469
59708	0.23888
59741.8	0.244936
59775.7	0.233497
59809.6	0.225422
59843.4	0.219366
59877.2	0.210618
59911.1	0.188413
59944.9	0.185048
59978.8	0.185048
60012.7	0.189086
60046.5	0.211291
60080.3	0.203216
60114.2	0.213983
60148.1	0.23888
60181.9	0.258394
60215.8	0.239553
60249.6	0.290694
60283.4	0.267142
60317.3	0.267142
60351.2	0.249647
60385	0.224076
60418.8	0.195815
60452.7	0.1763
60486.6	0.160151
60520.4	0.128524
60554.2	0.137945
60588.1	0.139291
60621.9	0.119777
60655.8	0.131889
60689.7	0.115739
60723.5	0.119777
60757.3	0.118431
60791.2	0.119777
60825.1	0.121122
60858.9	0.11372
60892.8	0.122468
60926.6	0.132562
60960.4	0.113048
60994.3	0.0955521
61028.2	0.114393
61062	0.144674
61095.8	0.13458
61129.7	0.123814
61163.6	0.152076
61197.4	0.162169
61231.2	0.170917
61265.1	0.164861
61298.9	0.199179
61332.8	0.216675
61366.7	0.230133
61400.5	0.293385
61434.3	0.297423
61468.2	0.32232
61502.1	0.325685
61535.9	0.33847
61569.8	0.316264
61603.6	0.298769
61637.4	0.298096
61671.3	0.264451
61705.2	0.236189
61739	0.182357
61772.8	0.164188
61806.7	0.173609
61840.6	0.133235
61874.4	0.123814
61908.2	0.136599
61942.1	0.106319
61975.9	0.111029
62009.8	0.116412
62043.7	0.119104
62077.5	0.108337
62111.3	0.116412
62145.2	0.110356
62179.1	0.106991
62212.9	0.100262
62246.8	0.10901
62280.6	0.108337
62314.4	0.110356
62348.3	0.115066
62382.2	0.0942063
62416	0.108337
62449.8	0.119104
62483.7	0.0975708
62517.6	0.112375
62551.4	0.100935
62585.2	0.1043
62619.1	0.0982437
62652.9	0.101608
62686.8	0.107664
62720.7	0.105646
62754.5	0.107664
62788.3	0.123141
62822.2	0.1043
62856.1	0.111702
62889.9	0.117085
62923.8	0.119777
62957.6	0.116412
62991.4	0.0955521
63025.3	0.115739
63059.2	0.108337
63093	0.127851
63126.8	0.154768
63160.7	0.143328
63194.6	0.157459
63228.4	0.161497
63262.2	0.149384
63296.1	0.153422
63329.9	0.15544
63363.8	0.152076
63397.7	0.144001
63431.5	0.144001
63465.3	0.139964
63499.2	0.119777
63533.1	0.126506
63566.9	0.133908
63600.8	0.137272
63634.6	0.131889
63668.4	0.139291
63702.3	0.12516
63736.2	0.129197
63770	0.158805
63803.8	0.166207
63837.7	0.173609
63871.6	0.172936
63905.4	0.179665
63939.2	0.154095
63973.1	0.162842
64006.9	0.152076
64040.8	0.135926
64074.7	0.138618
64108.5	0.133235
64142.3	0.14602
64176.2	0.14602
64210.1	0.135926
64243.9	0.131216
64277.8	0.164188
64311.6	0.177646
64345.4	0.19245
64379.3	0.233497
64413.2	0.257722
64447	0.261759
64480.8	0.310208
64514.7	0.336451
64548.6	0.340489
64582.4	0.343853
64616.2	0.34318
64650.1	0.313572
64683.9	0.293385
64717.8	0.286656
64751.7	0.271852
64785.5	0.246282
64819.3	0.225422
64853.2	0.209273
64887.1	0.226768
64920.9	0.263778
64954.8	0.29675
64988.6	0.349909
65022.4	0.415181
65056.3	0.478433
65090.2	0.565238
65124	0.663482
65157.8	0.754996
65191.7	0.814885
65225.6	0.878137
65259.4	0.881502
65293.2	0.830361
65327.1	0.777875
65360.9	0.717314
65394.8	0.673575
65428.7	0.564565
65462.5	0.480452
65496.3	0.417199
65530.2	0.355292
65564.1	0.313572
65597.9	0.256376
65631.8	0.189086
65665.6	0.176973
65699.4	0.15544
65733.3	0.144001
65767.1	0.123814
65801	0.148038
65834.9	0.140637
65868.7	0.172936
65902.6	0.167553
65936.4	0.205235
65970.2	0.224749
66004.1	0.250993
66037.9	0.300114
66071.8	0.307516
66105.6	0.362694
66139.5	0.376152
66173.4	0.368078
66207.2	0.390956
66241.1	0.397012
66274.9	0.352601
66308.8	0.318956
66342.6	0.299441
66376.4	0.263105
66410.3	0.203216
66444.1	0.194469
66478	0.151403
66511.9	0.161497
66545.7	0.148038
66579.6	0.13458
66613.4	0.126506
66647.2	0.118431
66681.1	0.112375
66714.9	0.102954
66748.8	0.111702
66782.6	0.115066
66816.5	0.127179
66850.4	0.101608
66884.2	0.123814
66918.1	0.118431
66951.9	0.119104
66985.8	0.131216
67019.6	0.119777
67053.4	0.129197
67087.3	0.124487
67121.1	0.127851
67155	0.10901
67188.9	0.102954
67222.7	0.109683
67256.6	0.127851
67290.4	0.11372
67324.2	0.120449
67358.1	0.141982
67391.9	0.123814
67425.8	0.131889
67459.6	0.157459
67493.5	0.15073
67527.4	0.159478
67561.2	0.197833
67595.1	0.193123
67628.9	0.259067
67662.8	0.300787
67696.6	0.329722
67730.4	0.434695
67764.3	0.520826
67798.1	0.651369
67832	0.831707
67865.9	0.92053
67899.7	1.04031
67933.6	1.15874
67967.4	1.26102
68001.2	1.30678
68035.1	1.24554
68068.9	1.16614
68102.8	1.05242
68136.6	0.92053
68170.5	0.786623
68204.4	0.657425
68238.2	0.522845
68272.1	0.438059
68305.9	0.3129
68339.8	0.293385
68373.6	0.246282
68407.4	0.198506
68441.3	0.141982
68475.1	0.146693
68509	0.140637
68542.9	0.135926
68576.7	0.117758
68610.6	0.12987
68644.4	0.119777
68678.2	0.117085
68712.1	0.114393
68745.9	0.104973
68779.8	0.106991
68813.6	0.119777
68847.5	0.10901
68881.4	0.113048
68915.2	0.113048
68949.1	0.136599
68982.9	0.120449
69016.8	0.0995895
69050.6	0.120449
69084.4	0.131889
69118.3	0.114393
69152.1	0.131216
69186	0.131889
69219.9	0.123141
69253.7	0.128524
69287.6	0.117085
69321.4	0.117758
69355.2	0.142655
69389.1	0.120449
69422.9	0.118431
69456.8	0.118431
69490.6	0.108337
69524.5	0.111029
69558.4	0.125833
69592.2	0.123814
69626.1	0.123141
69659.9	0.11372
69693.8	0.131889
69727.6	0.100935
69761.4	0.111029
69795.3	0.112375
69829.1	0.113048
69863	0.123814
69896.9	0.111702
69930.7	0.10901
69964.6	0.113048
69998.4	0.108337
70032.2	0.104973
70066.1	0.120449
70099.9	0.109683
70133.8	0.105646
70167.6	0.101608
70201.5	0.110356
70235.4	0.11372
70269.2	0.096225
70303.1	0.122468
70336.9	0.116412
70370.8	0.118431
70404.6	0.124487
70438.4	0.127179
70472.3	0.133235
70506.1	0.177646
70540	0.173609
70573.9	0.237534
70607.7	0.268488
70641.6	0.318283
70675.4	0.38961
70709.2	0.473723
70743.1	0.567929
70776.9	0.656753
70810.8	0.750959
70844.6	0.858623
70878.5	1.0181
70912.4	1.11971
70946.2	1.21526
70980.1	1.26842
71013.9	1.2516
71047.8	1.24689
71081.6	1.16749
71115.4	1.15672
71149.3	1.04771
71183.1	0.860642
71217	0.77451
71250.9	0.615033
71284.7	0.496602
71318.6	0.432003
71352.4	0.291367
71386.2	0.271852
71420.1	0.226095
71453.9	0.218693
71487.8	0.222058
71521.6	0.222731
71555.5	0.254357
71589.4	0.284638
71623.2	0.321647
71657.1	0.345199
71690.9	0.365386
71724.8	0.408452
71758.6	0.419218
71792.4	0.401723
71826.3	0.386919
71860.1	0.415181
71894	0.418545
71927.9	0.40576
71961.7	0.429312
71995.6	0.45219
72029.4	0.497948
72063.2	0.594173
72097.1	0.684342
72130.9	0.740865
72164.8	0.783258
72198.6	0.864679
72232.5	0.89025
72266.4	0.898324
72300.2	0.923222
72334.1	0.892941
72367.9	0.794698
72401.8	0.691071
72435.6	0.580715
72469.4	0.520826
72503.3	0.390956
72537.1	0.312227
72571	0.27118
72604.9	0.2086
72638.7	0.199179
72672.6	0.160824
72706.4	0.141309
72740.2	0.119104
72774.1	0.115739
72807.9	0.131216
72841.8	0.110356
72875.6	0.123141
72909.5	0.10901
72943.4	0.100262
72977.2	0.1043
73011.1	0.107664
73044.9	0.103627
73078.8	0.1043
73112.6	0.112375
73146.4	0.101608
73180.3	0.0942063
73214.1	0.0975708
73248	0.0948792
73281.9	0.0834399
73315.7	0.0935334
73349.6	0.082767
73383.4	0.101608
73417.2	0.0847857
73451.1	0.0955521
73484.9	0.0975708
73518.8	0.0921876
73552.6	0.0841128
73586.5	0.0787296
73620.4	0.0861315
73654.2	0.0814212
73688.1	0.0955521
73721.9	0.0847857
73755.8	0.0807483
73789.6	0.100262
73823.4	0.0807483
73857.3	0.0942063
73891.1	0.102954
73925	0.100935
73958.9	0.0841128
73992.7	0.0928605
74026.6	0.0800754
74060.4	0.0921876
74094.2	0.0968979
74128.1	0.102281
74161.9	0.0975708
74195.8	0.0935334
74229.6	0.0968979
74263.5	0.0800754
74297.4	0.0814212
74331.2	0.0841128
74365.1	0.0861315
74398.9	0.0908418
74432.8	0.107664
74466.6	0.0921876
74500.4	0.0881502
74534.3	0.0955521
74568.1	0.1043
74602	0.116412
74635.9	0.0955521
74669.7	0.116412
74703.6	0.126506
74737.4	0.128524
74771.2	0.125833
74805.1	0.140637
74838.9	0.130543
74872.8	0.162842
74906.6	0.141982
74940.5	0.15544
74974.4	0.141982
75008.2	0.127179
75042.1	0.130543
75075.9	0.121122
75109.8	0.123141
75143.6	0.114393
75177.4	0.119104
75211.3	0.105646
75245.1	0.106319
75279	0.0975708
75312.9	0.103627
75346.7	0.0955521
75380.6	0.0847857
75414.4	0.0888231
75448.2	0.0908418
75482.1	0.10901
75515.9	0.0888231
75549.8	0.0989166
75583.6	0.114393
75617.5	0.105646
75651.4	0.120449
75685.2	0.114393
75719.1	0.111702
75752.9	0.1043
75786.8	0.118431
75820.6	0.110356
75854.4	0.100935
75888.3	0.113048
75922.1	0.0921876
75956	0.0888231
75989.9	0.102281
76023.7	0.106991
76057.6	0.082767
76091.4	0.0807483
76125.2	0.0928605
76159.1	0.0841128
76192.9	0.0901689
76226.8	0.0780567
76260.6	0.0888231
76294.5	0.0942063
76328.4	0.102281
76362.2	0.0861315
76396.1	0.0787296
76429.9	0.0820941
76463.8	0.0841128
76497.6	0.0834399
76531.4	0.0773838
76565.3	0.0787296
76599.1	0.0935334
76633	0.0841128
76666.9	0.0780567
76700.7	0.0814212
76734.6	0.082767
76768.4	0.0814212
76802.2	0.0847857
76836.1	0.0740192
76869.9	0.0915147
76903.8	0.0746921
76937.6	0.0706547
76971.5	0.0713276
77005.4	0.0901689
77039.2	0.0672902
77073.1	0.0800754
77106.9	0.0847857
77140.8	0.089496
77174.6	0.0800754
77208.4	0.0773838
77242.3	0.075365
77276.1	0.0935334
77310	0.076038
77343.9	0.0841128
77377.7	0.0834399
77411.6	0.100262
77445.4	0.0672902
77479.2	0.0773838
77513.1	0.0841128
77546.9	0.0800754
77580.8	0.076038
77614.6	0.082767
77648.5	0.102954
[truncated: 1,886 more rows]

## Sheet: Fig. 1a, 23.40(2) GPa, 2038 K
Energy, eV	Intensity
10016.2	0.014245
10050	0.0226625
10083.9	0.0226625
10117.8	0.0148925
10151.6	0.0161875
10185.5	0.0110075
10219.3	0.014245
10253.1	0.01554
10287	0.01813
10320.9	0.011655
10354.7	0.019425
10388.5	0.01813
10422.4	0.0259
10456.2	0.0174825
10490.1	0.0174825
10524	0.016835
10557.8	0.0187775
10591.6	0.019425
10625.5	0.019425
10659.4	0.0161875
10693.2	0.014245
10727	0.0161875
10760.9	0.016835
10794.8	0.02331
10828.6	0.01554
10862.5	0.0135975
10896.3	0.01295
10930.1	0.0148925
10964	0.016835
10997.9	0.0148925
11031.7	0.0187775
11065.5	0.0135975
11099.4	0.019425
11133.2	0.01813
11167.1	0.01813
11201	0.022015
11234.8	0.0174825
11268.6	0.0123025
11302.5	0.016835
11336.4	0.01813
11370.2	0.0161875
11404	0.0213675
11437.9	0.0161875
11471.8	0.02072
11505.6	0.01554
11539.5	0.019425
11573.3	0.014245
11607.1	0.0174825
11641	0.0174825
11674.9	0.016835
11708.7	0.01813
11742.5	0.016835
11776.4	0.024605
11810.2	0.019425
11844.1	0.0135975
11878	0.022015
11911.8	0.0174825
11945.6	0.016835
11979.5	0.0174825
12013.4	0.0123025
12047.2	0.019425
12081	0.0174825
12114.9	0.0200725
12148.8	0.0110075
12182.6	0.01295
12216.5	0.01295
12250.3	0.016835
12284.1	0.011655
12318	0.01554
12351.9	0.01295
12385.7	0.0148925
12419.5	0.0200725
12453.4	0.0174825
12487.2	0.01554
12521.1	0.02072
12555	0.01813
12588.8	0.0213675
12622.6	0.019425
12656.5	0.0174825
12690.4	0.014245
12724.2	0.01554
12758	0.019425
12791.9	0.0174825
12825.8	0.02072
12859.6	0.019425
12893.5	0.01295
12927.3	0.016835
12961.1	0.01554
12995	0.0161875
13028.9	0.014245
13062.7	0.0148925
13096.5	0.014245
13130.4	0.01036
13164.2	0.019425
13198.1	0.0110075
13232	0.01813
13265.8	0.01295
13299.6	0.0148925
13333.5	0.0213675
13367.4	0.0200725
13401.2	0.01813
13435	0.011655
13468.9	0.01554
13502.8	0.0174825
13536.6	0.0123025
13570.5	0.0161875
13604.3	0.0110075
13638.1	0.014245
13672	0.0213675
13705.9	0.011655
13739.7	0.016835
13773.5	0.019425
13807.4	0.0135975
13841.2	0.0161875
13875.1	0.01554
13909	0.0135975
13942.8	0.01295
13976.6	0.0148925
14010.5	0.016835
14044.4	0.016835
14078.2	0.011655
14112	0.01295
14145.9	0.01295
14179.8	0.01295
14213.6	0.02331
14247.5	0.014245
14281.3	0.0148925
14315.1	0.0187775
14349	0.01295
14382.9	0.0187775
14416.7	0.016835
14450.5	0.0135975
14484.4	0.0148925
14518.2	0.01036
14552.1	0.0187775
14586	0.01554
14619.8	0.016835
14653.6	0.014245
14687.5	0.014245
14721.4	0.01295
14755.2	0.0174825
14789	0.0148925
14822.9	0.011655
14856.8	0.014245
14890.6	0.01554
14924.5	0.014245
14958.3	0.0187775
14992.1	0.024605
15026	0.01295
15059.9	0.00971251
15093.7	0.0110075
15127.5	0.01813
15161.4	0.0200725
15195.2	0.0123025
15229.1	0.01036
15263	0.01554
15296.8	0.01295
15330.6	0.0135975
15364.5	0.0123025
15398.4	0.0123025
15432.2	0.0123025
15466	0.0123025
15499.9	0.01295
15533.8	0.00712251
15567.6	0.014245
15601.5	0.02331
15635.3	0.011655
15669.1	0.014245
15703	0.0123025
15736.9	0.00906501
15770.7	0.00971251
15804.5	0.011655
15838.4	0.01295
15872.2	0.0161875
15906.1	0.016835
15940	0.0123025
15973.8	0.0135975
16007.6	0.01036
16041.5	0.011655
16075.4	0.0110075
16109.2	0.014245
16143	0.01295
16176.9	0.00971251
16210.8	0.00712251
16244.6	0.00906501
16278.5	0.0110075
16312.3	0.014245
16346.1	0.01554
16380	0.0123025
16413.8	0.0148925
16447.7	0.01295
16481.5	0.00971251
16515.4	0.011655
16549.2	0.016835
16583.1	0.011655
16617	0.0110075
16650.8	0.016835
16684.7	0.011655
16718.5	0.0110075
16752.3	0.0110075
16786.2	0.0123025
16820	0.01036
16853.9	0.00841751
16887.8	0.0148925
16921.6	0.016835
16955.5	0.0161875
16989.3	0.0161875
17023.2	0.00971251
17057	0.0110075
17090.8	0.0110075
17124.7	0.01295
17158.5	0.00777001
17192.4	0.0174825
17226.2	0.0110075
17260.1	0.00712251
17294	0.00906501
17327.8	0.00906501
17361.7	0.01554
17395.5	0.00971251
17429.3	0.01036
17463.2	0.0135975
17497	0.01036
17530.9	0.00906501
17564.8	0.0123025
17598.6	0.011655
17632.5	0.01036
17666.3	0.011655
17700.2	0.01036
17734	0.0110075
17767.8	0.01295
17801.7	0.00906501
17835.5	0.0110075
17869.4	0.01295
17903.2	0.00906501
17937.1	0.0123025
17971	0.00906501
18004.8	0.011655
18038.7	0.00971251
18072.5	0.00841751
18106.3	0.00906501
18140.2	0.014245
18174	0.011655
18207.9	0.016835
18241.8	0.01295
18275.6	0.01554
18309.5	0.00647501
18343.3	0.01554
18377.2	0.0123025
18411	0.0123025
18444.8	0.00777001
18478.7	0.00971251
18512.5	0.00906501
18546.4	0.00971251
18580.2	0.00453251
18614.1	0.0110075
18648	0.00841751
18681.8	0.00841751
18715.7	0.01036
18749.5	0.00777001
18783.3	0.0135975
18817.2	0.016835
18851	0.0135975
18884.9	0.011655
18918.8	0.00971251
18952.6	0.0110075
18986.5	0.0123025
19020.3	0.0135975
19054.2	0.01295
19088	0.0135975
19121.8	0.01295
19155.7	0.0110075
19189.5	0.016835
19223.4	0.0187775
19257.2	0.016835
19291.1	0.01554
19325	0.0148925
19358.8	0.0148925
19392.7	0.0174825
19426.5	0.0135975
19460.3	0.016835
19494.2	0.00971251
19528	0.0110075
19561.9	0.0110075
19595.8	0.00518
19629.6	0.00971251
19663.5	0.011655
19697.3	0.01036
19731.2	0.01295
19765	0.0161875
19798.8	0.00647501
19832.7	0.0123025
19866.5	0.014245
19900.4	0.00906501
19934.2	0.01036
19968.1	0.00971251
20002	0.00518
20035.8	0.00582751
20069.7	0.01036
20103.5	0.01036
20137.3	0.00712251
20171.2	0.0123025
20205	0.011655
20238.9	0.00712251
20272.8	0.00777001
20306.6	0.00777001
20340.5	0.00841751
20374.3	0.00906501
20408.2	0.00971251
20442	0.01036
20475.8	0.014245
20509.7	0.00777001
20543.5	0.011655
20577.4	0.0110075
20611.2	0.01036
20645.1	0.00841751
20679	0.00453251
20712.8	0.00841751
20746.7	0.00712251
20780.5	0.00841751
20814.3	0.00777001
20848.2	0.00647501
20882	0.0174825
20915.9	0.0135975
20949.8	0.011655
20983.6	0.00906501
21017.5	0.00971251
21051.3	0.0110075
21085.2	0.0123025
21119	0.00518
21152.8	0.00971251
21186.7	0.00712251
21220.5	0.00971251
21254.4	0.01036
21288.2	0.00906501
21322.1	0.00841751
21356	0.00777001
21389.8	0.01036
21423.7	0.003885
21457.5	0.00906501
21491.3	0.01295
21525.2	0.00971251
21559	0.00971251
21592.9	0.01036
21626.8	0.0110075
21660.6	0.00712251
21694.5	0.00841751
21728.3	0.0123025
21762.2	0.00906501
21796	0.00712251
21829.8	0.01295
21863.7	0.00647501
21897.5	0.011655
21931.4	0.0110075
21965.2	0.01295
21999.1	0.00712251
22033	0.00906501
22066.8	0.00971251
22100.7	0.0110075
22134.5	0.00906501
22168.3	0.00582751
22202.2	0.00971251
22236	0.00712251
22269.9	0.00841751
22303.8	0.00582751
22337.6	0.0135975
22371.5	0.0123025
22405.3	0.01036
22439.2	0.01036
22473	0.00971251
22506.8	0.00906501
22540.7	0.00712251
22574.5	0.00971251
22608.4	0.0148925
22642.2	0.011655
22676.1	0.01295
22710	0.00906501
22743.8	0.00971251
22777.7	0.0123025
22811.5	0.00777001
22845.3	0.00712251
22879.2	0.0148925
22913	0.0135975
22946.9	0.00906501
22980.8	0.0135975
23014.6	0.00906501
23048.5	0.00841751
23082.3	0.0110075
23116.2	0.0148925
23150	0.011655
23183.8	0.01295
23217.7	0.00906501
23251.5	0.00647501
23285.4	0.00647501
23319.2	0.0135975
23353.1	0.003885
23387	0.0135975
23420.8	0.0123025
23454.7	0.00841751
23488.5	0.00777001
23522.3	0.00647501
23556.2	0.01554
23590	0.011655
23623.9	0.0110075
23657.8	0.01036
23691.6	0.014245
23725.5	0.00841751
23759.3	0.011655
23793.2	0.0148925
23827	0.00906501
23860.8	0.0110075
23894.7	0.00712251
23928.5	0.01554
23962.4	0.00647501
23996.2	0.01036
24030.1	0.016835
24064	0.0135975
24097.8	0.01554
24131.7	0.014245
24165.5	0.011655
24199.3	0.016835
24233.2	0.01036
24267	0.0148925
24300.9	0.0110075
24334.8	0.0135975
24368.6	0.0110075
24402.5	0.014245
24436.3	0.00712251
24470.2	0.0135975
24504	0.0148925
24537.8	0.016835
24571.7	0.0110075
24605.5	0.0123025
24639.4	0.00906501
24673.2	0.01036
24707.1	0.0110075
24741	0.0123025
24774.8	0.00841751
24808.7	0.01036
24842.5	0.00841751
24876.3	0.00906501
24910.2	0.00971251
24944	0.011655
24977.9	0.00647501
25011.8	0.00841751
25045.6	0.0110075
25079.5	0.00841751
25113.3	0.01295
25147.2	0.0032375
25181	0.00841751
25214.8	0.0123025
25248.7	0.01295
25282.5	0.0110075
25316.4	0.0123025
25350.2	0.0135975
25384.1	0.00906501
25418	0.00906501
25451.8	0.014245
25485.7	0.00777001
25519.5	0.022015
25553.3	0.0161875
25587.2	0.0174825
25621	0.016835
25654.9	0.0239575
25688.8	0.0213675
25722.6	0.0148925
25756.5	0.01554
25790.3	0.016835
25824.2	0.01813
25858	0.0123025
25891.8	0.011655
25925.7	0.00971251
25959.5	0.0110075
25993.4	0.00712251
26027.2	0.011655
26061.1	0.01036
26095	0.00906501
26128.8	0.00906501
26162.7	0.00712251
26196.5	0.01295
26230.3	0.00971251
26264.2	0.0161875
26298	0.01036
26331.9	0.011655
26365.8	0.01036
26399.6	0.011655
26433.5	0.00647501
26467.3	0.0110075
26501.2	0.01295
26535	0.0110075
26568.8	0.00777001
26602.7	0.0123025
26636.5	0.0110075
26670.4	0.00518
26704.2	0.00906501
26738.1	0.0110075
26772	0.01295
26805.8	0.0161875
26839.7	0.01036
26873.5	0.01036
26907.3	0.011655
26941.2	0.0110075
26975	0.00906501
27008.9	0.01295
27042.8	0.00841751
27076.6	0.00647501
27110.5	0.0123025
27144.3	0.00841751
27178.2	0.0123025
27212	0.01036
27245.8	0.0110075
27279.7	0.00841751
27313.5	0.011655
27347.4	0.0161875
27381.2	0.0161875
27415.1	0.0123025
27449	0.0148925
27482.8	0.00971251
27516.7	0.011655
27550.5	0.00971251
27584.3	0.0123025
27618.2	0.0135975
27652	0.0123025
27685.9	0.01813
27719.8	0.0123025
27753.6	0.0110075
27787.5	0.0110075
27821.3	0.0135975
27855.2	0.0123025
27889	0.01036
27922.8	0.0174825
27956.7	0.0123025
27990.5	0.01554
28024.4	0.01554
28058.2	0.0123025
28092.1	0.011655
28126	0.0161875
28159.8	0.0123025
28193.7	0.011655
28227.5	0.01295
28261.3	0.016835
28295.2	0.0110075
28329	0.0135975
28362.9	0.0123025
28396.8	0.011655
28430.6	0.01554
28464.5	0.0123025
28498.3	0.0161875
28532.2	0.011655
28566	0.01036
28599.8	0.01813
28633.7	0.0135975
28667.5	0.0226625
28701.4	0.0148925
28735.2	0.011655
28769.1	0.0148925
28803	0.0187775
28836.8	0.0213675
28870.7	0.0343175
28904.5	0.04144
28938.3	0.042735
28972.2	0.0673401
29006	0.0938876
29039.9	0.126263
29073.8	0.148925
29107.6	0.200725
29141.5	0.196193
29175.3	0.22015
29209.2	0.21238
29243	0.19943
29276.8	0.19943
29310.7	0.163818
29344.5	0.11914
29378.4	0.0919451
29412.2	0.0602176
29446.1	0.04921
29480	0.040145
29513.8	0.03626
29547.7	0.0239575
29581.5	0.0161875
29615.3	0.0265475
29649.2	0.0161875
29683	0.0213675
29716.9	0.01554
29750.8	0.016835
29784.6	0.02331
29818.5	0.024605
29852.3	0.0239575
29886.2	0.019425
29920	0.022015
29953.8	0.0148925
29987.7	0.0200725
30021.5	0.01295
30055.4	0.01813
30089.2	0.016835
30123.1	0.02072
30157	0.0226625
30190.8	0.02331
30224.7	0.029785
30258.5	0.0317275
30292.3	0.0252525
30326.2	0.0265475
30360	0.03108
30393.9	0.0252525
30427.8	0.0226625
30461.6	0.0259
30495.5	0.0278425
30529.3	0.03626
30563.2	0.03885
30597	0.027195
30630.8	0.0265475
30664.7	0.0259
30698.5	0.037555
30732.4	0.03367
30766.2	0.034965
30800.1	0.03626
30834	0.0420875
30867.8	0.0343175
30901.7	0.029785
30935.5	0.0291375
30969.3	0.029785
31003.2	0.03108
31037	0.03626
31070.9	0.027195
31104.8	0.0278425
31138.6	0.0252525
31172.5	0.0330225
31206.3	0.034965
31240.2	0.04144
31274	0.0433825
31307.8	0.0524476
31341.7	0.0582751
31375.5	0.0537426
31409.4	0.0602176
31443.2	0.0550376
31477.1	0.0472675
31511	0.0498576
31544.8	0.0485625
31578.7	0.0498576
31612.5	0.0518001
31646.3	0.0530951
31680.2	0.0524476
31714	0.0628076
31747.9	0.0628076
31781.8	0.0770526
31815.6	0.0744626
31849.5	0.0602176
31883.3	0.0615126
31917.2	0.0511526
31951	0.0569801
31984.8	0.03885
32018.7	0.0459725
32052.5	0.0330225
32086.4	0.032375
32120.2	0.04662
32154.1	0.0252525
32188	0.02072
32221.8	0.0213675
32255.7	0.0265475
32289.5	0.0265475
32323.3	0.0265475
32357.2	0.0343175
32391	0.0369075
32424.9	0.04144
32458.8	0.0524476
32492.6	0.0537426
32526.5	0.0822326
32560.3	0.0964776
32594.2	0.0997151
32628	0.112665
32661.8	0.123025
32695.7	0.122378
32729.5	0.117198
32763.4	0.0757576
32797.2	0.0518001
32831.1	0.0582751
32864.9	0.047915
32898.8	0.045325
32932.7	0.037555
32966.5	0.032375
33000.3	0.032375
33034.2	0.0304325
33068.1	0.0278425
33101.9	0.0343175
33135.8	0.0291375
33169.6	0.029785
33203.4	0.0382025
33237.3	0.0259
33271.2	0.02849
33305	0.03626
33338.8	0.0382025
33372.7	0.03108
33406.6	0.0278425
33440.4	0.0394975
33474.2	0.0291375
33508.1	0.0278425
33541.9	0.04144
33575.8	0.0291375
33609.7	0.037555
33643.5	0.0330225
33677.3	0.0356125
33711.2	0.0278425
33745.1	0.0382025
33778.9	0.042735
33812.8	0.0485625
33846.6	0.0343175
33880.4	0.0576276
33914.3	0.04662
33948.2	0.04144
33982	0.0634551
34015.8	0.04662
34049.7	0.0686351
34083.6	0.0518001
34117.4	0.047915
34151.2	0.0576276
34185.1	0.0511526
34218.9	0.0518001
34252.8	0.04403
34286.7	0.040145
34320.5	0.0446775
34354.3	0.0407925
34388.2	0.0407925
34422.1	0.0317275
34455.9	0.03626
34489.8	0.04403
34523.6	0.029785
34557.4	0.0382025
34591.3	0.0291375
34625.2	0.0369075
34659	0.045325
34692.8	0.042735
34726.7	0.0446775
34760.6	0.0356125
34794.4	0.040145
34828.2	0.0394975
34862.1	0.0369075
34895.9	0.03626
34929.8	0.0330225
34963.7	0.040145
34997.5	0.0446775
35031.3	0.04144
35065.2	0.0485625
35099.1	0.0407925
35132.9	0.0530951
35166.8	0.0647501
35200.6	0.0679876
35234.4	0.0777001
35268.3	0.110723
35302.2	0.146983
35336	0.203963
35369.8	0.26159
35403.7	0.321808
35437.6	0.415695
35471.4	0.47397
35505.2	0.472028
35539.1	0.479798
35572.9	0.430588
35606.8	0.402745
35640.7	0.322455
35674.5	0.253173
35708.3	0.2072
35742.2	0.125615
35776.1	0.109428
35809.9	0.0867651
35843.8	0.0725201
35877.6	0.0550376
35911.4	0.0550376
35945.3	0.0446775
35979.2	0.0330225
36013	0.0485625
36046.8	0.0485625
36080.7	0.0472675
36114.6	0.0498576
36148.4	0.047915
36182.2	0.0518001
36216.1	0.042735
36249.9	0.04662
36283.8	0.0511526
36317.7	0.0472675
36351.5	0.03885
36385.3	0.0433825
36419.2	0.0543901
36453.1	0.0459725
36486.9	0.0446775
36520.8	0.0556851
36554.6	0.04144
36588.4	0.0556851
36622.3	0.0472675
36656.2	0.0556851
36690	0.04662
36723.8	0.0576276
36757.7	0.0550376
36791.6	0.0615126
36825.4	0.0511526
36859.2	0.0589226
36893.1	0.0569801
36926.9	0.0485625
36960.8	0.0602176
36994.7	0.0628076
37028.5	0.0666926
37062.3	0.0595701
37096.2	0.0543901
37130.1	0.0621601
37163.9	0.0530951
37197.8	0.0576276
37231.6	0.0582751
37265.4	0.0537426
37299.3	0.0518001
37333.2	0.0718726
37367	0.0686351
37400.8	0.0641026
37434.7	0.0621601
37468.6	0.0660451
37502.4	0.0641026
37536.2	0.0906501
37570.1	0.0848226
37603.9	0.0964776
37637.8	0.0900026
37671.7	0.0615126
37705.5	0.0686351
37739.3	0.0731676
37773.2	0.0660451
37807.1	0.0835276
37840.9	0.0666926
37874.8	0.0634551
37908.6	0.0673401
37942.4	0.0705776
37976.3	0.0751101
38010.2	0.0731676
38044	0.0725201
38077.8	0.0945351
38111.7	0.0835276
38145.6	0.0874126
38179.4	0.0984201
38213.2	0.0867651
38247.1	0.0764051
38280.9	0.0977726
38314.8	0.0777001
38348.7	0.0751101
38382.5	0.0854701
38416.3	0.0822326
38450.2	0.0809376
38484.1	0.0777001
38517.9	0.0822326
38551.8	0.0783476
38585.6	0.0841751
38619.4	0.0764051
38653.3	0.0854701
38687.2	0.0679876
38721	0.0796426
38754.8	0.0802901
38788.7	0.0673401
38822.6	0.0938876
38856.4	0.0796426
38890.2	0.0718726
38924.1	0.0692826
38957.9	0.0666926
38991.8	0.0828801
39025.7	0.0815851
39059.5	0.0809376
39093.3	0.0589226
39127.2	0.0964776
39161.1	0.0718726
39194.9	0.0705776
39228.8	0.0783476
39262.6	0.0751101
39296.4	0.0660451
39330.3	0.0789951
39364.2	0.0699301
39398	0.0550376
39431.8	0.0770526
39465.7	0.0582751
39499.6	0.0725201
39533.4	0.0751101
39567.2	0.0796426
39601.1	0.0815851
39634.9	0.0783476
39668.8	0.0738151
39702.7	0.0608651
39736.5	0.0854701
39770.3	0.0660451
39804.2	0.0751101
39838.1	0.0692826
39871.9	0.0757576
39905.8	0.0738151
39939.6	0.0777001
39973.4	0.0848226
40007.3	0.0692826
40041.2	0.0796426
40075	0.0912976
40108.8	0.0777001
40142.7	0.0880601
40176.6	0.0848226
40210.4	0.0867651
40244.2	0.0835276
40278.1	0.0841751
40311.9	0.0977726
40345.8	0.109428
40379.7	0.124968
40413.5	0.128205
40447.3	0.146983
40481.2	0.219503
40515.1	0.27195
40548.9	0.361953
40582.8	0.44807
40616.6	0.530951
40650.4	0.594406
40684.3	0.613831
40718.2	0.674048
40752	0.635198
40785.8	0.604766
40819.7	0.520591
40853.6	0.447423
40887.4	0.398213
40921.2	0.367133
40955.1	0.449365
40988.9	0.501813
41022.8	0.701891
41056.7	0.895493
41090.5	1.28076
41124.3	1.60192
41158.2	1.95804
41192.1	2.1756
41225.9	2.41259
41259.8	2.42036
41293.6	2.36726
41327.4	2.18402
41361.3	2.03056
41395.2	1.90948
41429	1.83437
41462.8	1.90365
41496.7	2.18661
41530.6	2.45921
41564.4	2.7862
41598.2	3.03678
41632.1	3.22391
41665.9	3.3042
41699.8	3.09894
41733.7	2.81987
41767.5	2.43978
41801.3	2.04222
41835.2	1.63882
41869.1	1.3086
41902.9	1.05219
41936.8	0.851463
41970.6	0.619011
42004.4	0.554908
42038.3	0.450013
42072.2	0.378788
42106	0.272598
42139.8	0.239575
42173.7	0.207848
42207.6	0.14245
42241.4	0.117845
42275.2	0.0977726
42309.1	0.0835276
42342.9	0.0971251
42376.8	0.0887076
42410.7	0.101658
42444.5	0.0815851
42478.3	0.0822326
42512.2	0.0815851
42546.1	0.0932401
42579.9	0.0796426
42613.8	0.104248
42647.6	0.0802901
42681.4	0.0777001
42715.3	0.0835276
42749.2	0.107485
42783	0.0958301
42816.8	0.0854701
42850.7	0.0932401
42884.6	0.0802901
42918.4	0.0958301
42952.2	0.0951826
42986.1	0.0958301
43019.9	0.0893551
43053.8	0.0990676
43087.7	0.0848226
43121.5	0.0964776
43155.3	0.0925926
43189.2	0.114608
43223.1	0.0997151
43256.9	0.131443
43290.8	0.133385
43324.6	0.162523
43358.4	0.181948
43392.3	0.1813
43426.2	0.222093
43460	0.22792
43493.8	0.25382
43527.7	0.237633
43561.6	0.20202
43595.4	0.218855
43629.2	0.191013
43663.1	0.150868
43696.9	0.149573
43730.8	0.128853
43764.7	0.110075
43798.5	0.101658
43832.3	0.0964776
43866.2	0.0984201
43900.1	0.0945351
43933.9	0.102953
43967.8	0.0854701
44001.6	0.10101
44035.4	0.0841751
44069.3	0.0951826
44103.2	0.106838
44137	0.0951826
44170.8	0.0919451
44204.7	0.1036
44238.6	0.101658
44272.4	0.0971251
44306.2	0.112665
44340.1	0.10878
44373.9	0.0874126
44407.8	0.0919451
44441.7	0.108133
44475.5	0.0945351
44509.3	0.115255
44543.2	0.0984201
44577.1	0.115255
44610.9	0.0964776
44644.8	0.0971251
44678.6	0.0789951
44712.4	0.1036
44746.3	0.0938876
44780.2	0.0945351
44814	0.1036
44847.8	0.102953
44881.7	0.10619
44915.6	0.101658
44949.4	0.0932401
44983.2	0.102305
45017.1	0.0997151
45050.9	0.106838
45084.8	0.0906501
45118.7	0.100363
45152.5	0.108133
45186.3	0.0997151
45220.2	0.102953
45254.1	0.12691
45287.9	0.0997151
45321.8	0.109428
45355.6	0.104895
45389.4	0.0977726
45423.3	0.104248
45457.2	0.0984201
45491	0.120435
45524.8	0.127558
45558.7	0.12432
45592.6	0.157343
45626.4	0.17094
45660.2	0.183243
45694.1	0.2072
45727.9	0.215618
45761.8	0.247345
45795.7	0.24346
45829.5	0.218208
45863.3	0.225978
45897.2	0.208495
45931.1	0.184538
45964.9	0.169645
45998.8	0.149573
46032.6	0.135975
46066.4	0.146335
46100.3	0.121083
46134.2	0.10619
46168	0.11655
46201.8	0.112018
46235.7	0.108133
46269.6	0.118493
46303.4	0.133385
46337.2	0.148925
46371.1	0.181948
46404.9	0.205905
46438.8	0.225978
46472.7	0.307563
46506.5	0.30044
46540.3	0.379435
46574.2	0.4144
46608.1	0.402098
46641.9	0.405983
46675.8	0.371665
46709.6	0.36001
46743.4	0.311448
46777.3	0.244108
46811.2	0.237633
46845	0.18389
46878.8	0.179358
46912.7	0.139213
46946.6	0.144393
46980.4	0.12691
47014.2	0.143745
47048.1	0.123025
47081.9	0.124968
47115.8	0.138565
47149.7	0.128853
47183.5	0.139213
47217.3	0.14245
47251.2	0.151515
47285.1	0.150868
47318.9	0.143745
47352.8	0.156048
47386.6	0.1554
47420.4	0.180005
47454.3	0.156048
47488.2	0.177415
47522	0.187128
47555.8	0.165113
47589.7	0.216265
47623.6	0.227273
47657.4	0.249288
47691.2	0.293318
47725.1	0.39886
47758.9	0.519943
47792.8	0.731676
47826.7	0.968661
47860.5	1.33838
47894.3	1.73724
47928.2	2.24488
47962.1	2.6826
47995.9	3.20966
48029.8	3.54636
48063.6	3.73284
48097.4	3.77363
48131.3	3.58327
48165.2	3.37413
48199	3.04843
48232.8	2.71109
48266.7	2.47151
48300.6	2.24553
48334.4	2.04934
48368.2	2.01632
48402.1	1.96322
48435.9	1.8907
48469.8	1.91272
48503.7	1.87128
48537.5	1.75861
48571.3	1.74501
48605.2	1.65631
48639.1	1.58702
48672.9	1.51645
48706.8	1.5294
48740.6	1.53587
48774.4	1.464
48808.3	1.39277
48842.2	1.33903
48876	1.2568
48909.8	1.16744
48943.7	1.04377
48977.6	0.878011
49011.4	0.745273
49045.2	0.664983
49079.1	0.594406
49112.9	0.475265
49146.8	0.462963
49180.7	0.376198
49214.5	0.35742
49248.3	0.31339
49282.2	0.260295
49316.1	0.278425
49349.9	0.257058
49383.8	0.238928
49417.6	0.238928
49451.4	0.203315
49485.3	0.194898
49519.2	0.20979
49553	0.165113
49586.8	0.16835
49620.7	0.174178
49654.6	0.185833
49688.4	0.198783
49722.2	0.19684
49756.1	0.24346
49789.9	0.254468
49823.8	0.28749
49857.7	0.339938
49891.5	0.43253
49925.3	0.567211
49959.2	0.698653
49993.1	0.857938
50026.9	1.0496
50060.8	1.18493
50094.6	1.36882
50128.4	1.5676
50162.3	1.70875
50196.2	1.80976
50230	1.81235
50263.8	1.74372
50297.7	1.59415
50331.6	1.38889
50365.4	1.1791
50399.2	0.949883
50433.1	0.764698
50466.9	0.606708
50500.8	0.480445
50534.7	0.359363
50568.5	0.29008
50602.3	0.20461
50636.2	0.185185
50670.1	0.178063
50703.9	0.158638
50737.8	0.174178
50771.6	0.170293
50805.4	0.154105
50839.3	0.205258
50873.2	0.226625
50907	0.23051
50940.8	0.252525
50974.7	0.262885
51008.6	0.286195
51042.4	0.276483
51076.2	0.296555
51110.1	0.289433
51143.9	0.273245
51177.8	0.23828
51211.7	0.209143
51245.5	0.187128
51279.3	0.172883
51313.2	0.151515
51347.1	0.135975
51380.9	0.131443
51414.8	0.113313
51448.6	0.112665
51482.4	0.127558
51516.3	0.125615
51550.2	0.112018
51584	0.104895
51617.8	0.110075
51651.7	0.10619
51685.6	0.102305
51719.4	0.110075
51753.2	0.115903
51787.1	0.11914
51820.9	0.10878
51854.8	0.108133
51888.7	0.117845
51922.5	0.101658
51956.3	0.109428
51990.2	0.0997151
52024.1	0.119788
52057.9	0.121083
52091.8	0.121083
52125.6	0.10619
52159.4	0.109428
52193.3	0.13468
52227.2	0.131443
52261	0.174178
52294.8	0.181948
52328.7	0.203315
52362.6	0.262238
52396.4	0.271303
52430.2	0.31339
52464.1	0.389148
52497.9	0.409868
52531.8	0.407278
52565.7	0.4144
52599.5	0.394975
52633.3	0.345118
52667.2	0.30044
52701.1	0.301088
52734.9	0.251878
52768.8	0.216265
52802.6	0.172883
52836.4	0.156048
52870.3	0.134033
52904.2	0.120435
52938	0.113313
52971.8	0.11137
53005.7	0.122378
53039.6	0.10878
53073.4	0.110723
53107.2	0.104248
53141.1	0.11137
53174.9	0.106838
53208.8	0.11655
53242.7	0.106838
53276.5	0.125615
53310.3	0.12173
53344.2	0.11396
53378.1	0.11396
53411.9	0.121083
53445.8	0.112018
53479.6	0.11914
53513.4	0.107485
53547.3	0.0932401
53581.2	0.123673
53615	0.12173
53648.8	0.121083
53682.7	0.117198
53716.6	0.11914
53750.4	0.122378
53784.2	0.11655
53818.1	0.10878
53851.9	0.114608
53885.8	0.130148
53919.7	0.125615
53953.5	0.14763
53987.3	0.170293
54021.2	0.176768
54055.1	0.187128
54088.9	0.250583
54122.8	0.257058
54156.6	0.27454
54190.4	0.323103
54224.3	0.328283
54258.2	0.314038
54292	0.343823
54325.8	0.332168
54359.7	0.283605
54393.6	0.292023
54427.4	0.254468
54461.2	0.208495
54495.1	0.198783
54528.9	0.183243
54562.8	0.189718
54596.7	0.183243
54630.5	0.167703
54664.3	0.1813
54698.2	0.183243
54732.1	0.20979
54765.9	0.210438
54799.8	0.236985
54833.6	0.245403
54867.4	0.262238
54901.3	0.251878
54935.2	0.254468
54969	0.273245
55002.8	0.270008
55036.7	0.255115
55070.6	0.22015
55104.4	0.2331
55138.2	0.17612
55172.1	0.180005
55205.9	0.14763
55239.8	0.125615
55273.7	0.13468
55307.5	0.12173
55341.3	0.11396
55375.2	0.11914
55409.1	0.115255
55442.9	0.10878
55476.8	0.118493
55510.6	0.117198
55544.4	0.104895
55578.3	0.118493
55612.2	0.114608
55646	0.13209
55679.8	0.109428
55713.7	0.110723
55747.6	0.0977726
55781.4	0.112018
55815.2	0.11396
55849.1	0.115255
55882.9	0.108133
55916.8	0.107485
55950.7	0.10619
55984.5	0.108133
56018.3	0.112018
56052.2	0.110075
56086.1	0.114608
56119.9	0.114608
56153.8	0.126263
56187.6	0.125615
56221.4	0.13209
56255.3	0.134033
56289.2	0.130795
56323	0.109428
56356.8	0.115255
56390.7	0.13209
56424.6	0.117198
56458.4	0.110075
56492.2	0.115255
56526.1	0.108133
56559.9	0.114608
56593.8	0.1036
56627.7	0.0951826
56661.5	0.10619
56695.3	0.10619
56729.2	0.112665
56763.1	0.10619
56796.9	0.104895
56830.8	0.102305
56864.6	0.120435
56898.4	0.119788
56932.3	0.0990676
56966.2	0.112665
57000	0.107485
57033.8	0.126263
57067.7	0.136623
57101.6	0.121083
57135.4	0.128853
57169.2	0.110075
57203.1	0.122378
57236.9	0.125615
57270.8	0.110075
57304.7	0.12691
57338.5	0.12173
57372.3	0.12432
57406.2	0.12432
57440.1	0.141803
57473.9	0.123025
57507.8	0.149573
57541.6	0.143745
57575.4	0.112018
57609.3	0.151515
57643.2	0.13468
57677	0.12173
57710.8	0.132738
57744.7	0.13727
57778.6	0.1554
57812.4	0.144393
57846.2	0.16835
57880.1	0.201373
57913.9	0.231805
57947.8	0.312743
57981.7	0.377493
58015.5	0.47656
58049.3	0.637141
58083.2	0.782181
58117.1	0.968661
58150.9	1.20111
58184.8	1.41479
58218.6	1.62328
58252.4	1.81948
58286.3	2.01632
58320.2	2.13287
58354	2.14841
58387.8	2.25265
58421.7	2.26107
58455.6	2.19762
58489.4	2.04675
58523.2	1.88682
58557.1	1.6453
58590.9	1.38306
58624.8	1.04701
58658.7	0.879306
58692.5	0.677286
58726.3	0.499223
58760.2	0.393033
58794.1	0.281663
58827.9	0.222093
58861.8	0.180005
58895.6	0.16058
58929.4	0.13986
58963.3	0.128853
58997.2	0.123673
59031	0.114608
59064.8	0.12173
59098.7	0.109428
59132.6	0.119788
59166.4	0.0990676
59200.2	0.11914
59234.1	0.0971251
59267.9	0.10101
59301.8	0.101658
59335.7	0.113313
59369.5	0.12173
59403.3	0.14763
59437.2	0.150868
59471.1	0.159285
59504.9	0.16058
59538.8	0.183243
59572.6	0.180005
59606.4	0.213675
59640.3	0.207848
59674.2	0.225978
59708	0.247993
59741.8	0.263533
59775.7	0.224683
59809.6	0.211733
59843.4	0.213028
59877.2	0.185185
59911.1	0.19943
59944.9	0.17094
59978.8	0.180005
60012.7	0.189718
60046.5	0.21497
60080.3	0.215618
60114.2	0.255763
60148.1	0.22533
60181.9	0.281663
60215.8	0.272598
60249.6	0.289433
60283.4	0.298498
60317.3	0.268713
60351.2	0.216913
60385	0.211733
60418.8	0.200725
60452.7	0.198135
60486.6	0.167055
60520.4	0.162523
60554.2	0.140508
60588.1	0.138565
60621.9	0.128853
60655.8	0.106838
60689.7	0.113313
60723.5	0.11914
60757.3	0.134033
60791.2	0.11396
60825.1	0.1036
60858.9	0.120435
60892.8	0.115255
60926.6	0.125615
60960.4	0.106838
60994.3	0.11655
61028.2	0.117845
61062	0.118493
61095.8	0.128205
61129.7	0.13209
61163.6	0.135328
61197.4	0.166408
61231.2	0.162523
61265.1	0.19943
61298.9	0.227273
61332.8	0.244755
61366.7	0.284253
61400.5	0.33411
61434.3	0.41181
61468.2	0.40404
61502.1	0.426055
61535.9	0.431235
61569.8	0.43512
61603.6	0.394975
61637.4	0.386558
61671.3	0.350298
61705.2	0.267418
61739	0.242813
61772.8	0.188423
61806.7	0.184538
61840.6	0.145688
61874.4	0.134033
61908.2	0.134033
61942.1	0.122378
61975.9	0.112018
62009.8	0.10878
62043.7	0.0951826
62077.5	0.10619
62111.3	0.112665
62145.2	0.1036
62179.1	0.121083
62212.9	0.11655
62246.8	0.106838
62280.6	0.104248
62314.4	0.117845
62348.3	0.106838
62382.2	0.115903
62416	0.0912976
62449.8	0.108133
62483.7	0.108133
62517.6	0.101658
62551.4	0.12691
62585.2	0.104248
62619.1	0.101658
62652.9	0.11137
62686.8	0.122378
62720.7	0.113313
62754.5	0.108133
62788.3	0.112665
62822.2	0.105543
62856.1	0.102305
62889.9	0.108133
62923.8	0.107485
62957.6	0.124968
62991.4	0.118493
63025.3	0.124968
63059.2	0.132738
63093	0.133385
63126.8	0.148278
63160.7	0.13727
63194.6	0.16058
63228.4	0.1554
63262.2	0.15799
63296.1	0.167703
63329.9	0.159285
63363.8	0.16058
63397.7	0.161875
63431.5	0.1554
63465.3	0.156048
63499.2	0.143098
63533.1	0.131443
63566.9	0.118493
63600.8	0.121083
63634.6	0.135328
63668.4	0.135328
63702.3	0.14245
63736.2	0.138565
63770	0.141155
63803.8	0.164465
63837.7	0.16576
63871.6	0.150868
63905.4	0.174178
63939.2	0.153458
63973.1	0.140508
64006.9	0.16058
64040.8	0.150868
64074.7	0.151515
64108.5	0.123025
64142.3	0.136623
64176.2	0.137918
64210.1	0.135975
64243.9	0.135975
64277.8	0.161875
64311.6	0.15799
64345.4	0.198135
64379.3	0.2072
64413.2	0.24864
64447	0.26936
64480.8	0.298498
64514.7	0.32634
64548.6	0.34706
64582.4	0.34188
64616.2	0.326988
64650.1	0.302383
64683.9	0.29526
64717.8	0.293965
64751.7	0.27195
64785.5	0.25123
64819.3	0.253173
64853.2	0.24605
64887.1	0.246698
64920.9	0.282958
64954.8	0.328283
64988.6	0.400803
65022.4	0.501166
65056.3	0.617068
65090.2	0.732971
65124	0.801606
65157.8	0.938228
65191.7	1.00686
65225.6	1.06125
65259.4	1.12406
65293.2	1.0483
65327.1	1.03341
65360.9	0.940171
65394.8	0.867651
65428.7	0.734266
65462.5	0.611888
65496.3	0.501813
65530.2	0.397565
65564.1	0.352888
65597.9	0.258353
65631.8	0.229863
65665.6	0.192955
65699.4	0.15799
65733.3	0.14504
65767.1	0.148278
65801	0.150868
65834.9	0.1554
65868.7	0.150868
65902.6	0.18648
65936.4	0.20202
65970.2	0.234395
66004.1	0.229215
66037.9	0.28749
66071.8	0.31598
66105.6	0.328283
66139.5	0.36001
66173.4	0.341233
66207.2	0.373608
66241.1	0.369723
66274.9	0.37037
66308.8	0.310153
66342.6	0.268713
66376.4	0.22792
66410.3	0.219503
66444.1	0.211085
66478	0.17353
66511.9	0.156048
66545.7	0.15281
66579.6	0.130795
66613.4	0.120435
66647.2	0.123673
66681.1	0.12173
66714.9	0.10619
66748.8	0.128205
66782.6	0.115255
66816.5	0.117198
66850.4	0.10878
66884.2	0.117845
66918.1	0.115903
66951.9	0.13468
66985.8	0.12432
67019.6	0.112018
67053.4	0.1295
67087.3	0.122378
67121.1	0.12432
67155	0.11396
67188.9	0.133385
67222.7	0.11655
67256.6	0.112018
67290.4	0.133385
67324.2	0.106838
67358.1	0.120435
67391.9	0.130795
67425.8	0.141803
67459.6	0.1554
67493.5	0.14504
67527.4	0.159933
67561.2	0.20202
67595.1	0.219503
67628.9	0.236338
67662.8	0.277778
67696.6	0.346413
67730.4	0.450013
67764.3	0.519296
67798.1	0.611888
67832	0.784123
67865.9	0.870241
67899.7	1.04507
67933.6	1.12277
67967.4	1.17068
68001.2	1.20565
68035.1	1.19529
68068.9	1.13831
68102.8	1.07938
68136.6	0.870241
68170.5	0.802253
68204.4	0.694121
68238.2	0.548433
68272.1	0.434473
68305.9	0.34188
68339.8	0.255763
68373.6	0.236985
68407.4	0.187128
68441.3	0.16058
68475.1	0.13986
68509	0.152163
68542.9	0.134033
68576.7	0.121083
68610.6	0.112665
68644.4	0.122378
68678.2	0.125615
68712.1	0.112018
68745.9	0.132738
68779.8	0.118493
68813.6	0.112018
68847.5	0.109428
68881.4	0.130795
68915.2	0.130148
68949.1	0.119788
68982.9	0.106838
69016.8	0.105543
69050.6	0.123025
69084.4	0.120435
69118.3	0.12432
69152.1	0.110723
69186	0.1036
69219.9	0.143745
69253.7	0.114608
69287.6	0.117198
69321.4	0.123673
69355.2	0.119788
69389.1	0.135328
69422.9	0.121083
69456.8	0.120435
69490.6	0.133385
69524.5	0.122378
69558.4	0.11396
69592.2	0.100363
69626.1	0.133385
69659.9	0.115903
69693.8	0.102953
69727.6	0.117845
69761.4	0.117845
69795.3	0.130148
69829.1	0.128853
69863	0.112665
69896.9	0.110075
69930.7	0.13209
69964.6	0.124968
69998.4	0.117845
70032.2	0.123673
70066.1	0.11914
70099.9	0.128853
70133.8	0.12173
70167.6	0.119788
70201.5	0.0906501
70235.4	0.123025
70269.2	0.114608
70303.1	0.115255
70336.9	0.11137
70370.8	0.1295
70404.6	0.12173
70438.4	0.146983
70472.3	0.14504
70506.1	0.184538
70540	0.195545
70573.9	0.239575
70607.7	0.291375
70641.6	0.352888
70675.4	0.420875
70709.2	0.511526
70743.1	0.610593
70776.9	0.749158
70810.8	0.865061
70844.6	1.00816
70878.5	1.14478
70912.4	1.32543
70946.2	1.37982
70980.1	1.44975
71013.9	1.48407
71047.8	1.45364
71081.6	1.45817
71115.4	1.3073
71149.3	1.20111
71183.1	1.08586
71217	0.903911
71250.9	0.716783
71284.7	0.573686
71318.6	0.496633
71352.4	0.407278
71386.2	0.327635
71420.1	0.281015
71453.9	0.246698
71487.8	0.25641
71521.6	0.247993
71555.5	0.255763
71589.4	0.314038
71623.2	0.32375
71657.1	0.36001
71690.9	0.387205
71724.8	0.394328
71758.6	0.44289
71792.4	0.451955
71826.3	0.415695
71860.1	0.434473
71894	0.389795
71927.9	0.433825
71961.7	0.415048
71995.6	0.431883
72029.4	0.493395
72063.2	0.503756
72097.1	0.585341
72130.9	0.657861
72164.8	0.691531
72198.6	0.743978
72232.5	0.819088
72266.4	0.788008
72300.2	0.778943
72334.1	0.740741
72367.9	0.628723
72401.8	0.600233
72435.6	0.497928
72469.4	0.418933
72503.3	0.369075
72537.1	0.271303
72571	0.218855
72604.9	0.19425
72638.7	0.172883
72672.6	0.157343
72706.4	0.16058
72740.2	0.13986
72774.1	0.124968
72807.9	0.10878
72841.8	0.130795
72875.6	0.121083
72909.5	0.117198
72943.4	0.115255
72977.2	0.110075
73011.1	0.115255
73044.9	0.101658
73078.8	0.1036
73112.6	0.0977726
73146.4	0.101658
73180.3	0.100363
73214.1	0.0971251
73248	0.0997151
73281.9	0.11396
73315.7	0.0945351
73349.6	0.0893551
73383.4	0.0990676
73417.2	0.0893551
73451.1	0.0932401
73484.9	0.0900026
73518.8	0.102305
73552.6	0.0867651
73586.5	0.0861176
73620.4	0.0757576
73654.2	0.10101
73688.1	0.0971251
73721.9	0.0802901
73755.8	0.0932401
73789.6	0.0828801
73823.4	0.0887076
73857.3	0.0925926
73891.1	0.0906501
73925	0.0945351
73958.9	0.0789951
73992.7	0.0919451
74026.6	0.0906501
74060.4	0.0912976
74094.2	0.0951826
74128.1	0.0861176
74161.9	0.0802901
74195.8	0.0919451
74229.6	0.0945351
74263.5	0.0841751
74297.4	0.101658
74331.2	0.0854701
74365.1	0.102305
74398.9	0.0867651
74432.8	0.0964776
74466.6	0.101658
74500.4	0.0893551
74534.3	0.117198
74568.1	0.107485
74602	0.105543
74635.9	0.109428
74669.7	0.0984201
74703.6	0.115903
74737.4	0.102305
74771.2	0.117198
74805.1	0.1295
74838.9	0.114608
74872.8	0.14504
74906.6	0.148925
74940.5	0.128205
74974.4	0.134033
75008.2	0.128205
75042.1	0.130148
75075.9	0.128853
75109.8	0.11655
75143.6	0.118493
75177.4	0.1036
75211.3	0.10101
75245.1	0.108133
75279	0.105543
75312.9	0.0997151
75346.7	0.0984201
75380.6	0.10101
75414.4	0.0945351
75448.2	0.0964776
75482.1	0.1036
75515.9	0.0977726
75549.8	0.10101
75583.6	0.0919451
75617.5	0.122378
75651.4	0.102953
75685.2	0.11137
75719.1	0.108133
75752.9	0.100363
75786.8	0.10101
75820.6	0.113313
75854.4	0.124968
75888.3	0.112665
75922.1	0.0951826
75956	0.0990676
75989.9	0.0951826
76023.7	0.0867651
76057.6	0.0777001
76091.4	0.0822326
76125.2	0.0828801
76159.1	0.0912976
76192.9	0.0854701
76226.8	0.106838
76260.6	0.0841751
76294.5	0.100363
76328.4	0.0841751
76362.2	0.0796426
76396.1	0.0718726
76429.9	0.0822326
76463.8	0.0932401
76497.6	0.0887076
76531.4	0.0822326
76565.3	0.0912976
76599.1	0.0854701
76633	0.0802901
76666.9	0.0809376
76700.7	0.0880601
76734.6	0.0770526
76768.4	0.0764051
76802.2	0.0932401
76836.1	0.0874126
76869.9	0.0809376
76903.8	0.0887076
76937.6	0.0887076
76971.5	0.0841751
77005.4	0.0848226
77039.2	0.0731676
77073.1	0.0789951
77106.9	0.0718726
77140.8	0.0641026
77174.6	0.0815851
77208.4	0.0699301
77242.3	0.0984201
77276.1	0.0660451
77310	0.0770526
77343.9	0.0809376
77377.7	0.0938876
77411.6	0.0887076
77445.4	0.0919451
77479.2	0.0809376
77513.1	0.0828801
77546.9	0.101658
77580.8	0.0815851
77614.6	0.0893551
77648.5	0.0783476
[truncated: 1,886 more rows]
