# Supplementary material for: Depressed 660-km discontinuity caused by akimotoite–bridgmanite transition
Source: Nature. 2022 Jan 5;601(7891):69–73. doi: 10.1038/s41586-021-04157-z (PMC8732283; doi:10.1038/s41586-021-04157-z)
Supplement: Supplementary file 4 — Source Data Fig. 2 [file 41586_2021_4157_MOESM4_ESM.xlsx]

## Sheet: Лист1
Supplementary Information Table 2
Experimental conditions and phases present after temperature correction due to the pressure effect on the thermoelectromotive force of the thermocouple
Run No.	Press load (MN)	§T, K	*P (3BM), GPa	†P (Vinet), GPa	Pav, Gpa	‖Direction of reaction
RBP phase transition
M2664	8.7	1238	22.94(3)	23.19(3)	23.06(2)	Brg+Pc → Rw
	8.7	1238	22.94(4)	23.20(4)	23.07(3)	Brg+Pc → Rw
	9.2	1239	23.26(2)	23.53(2)	23.39(2)	Brg+Pc → Rw
	10.5	1240	24.17(2)	24.45(2)	24.31(2)	Rw → Brg+Pc
	9.5	1292	23.53(3)	23.81(3)	23.67(2)	Brg+Pc → Rw
	10	1345	23.68(3)	23.97(3)	23.82(2)	Rw → Brg+Pc
	9.5	1344	23.39(3)	23.66(3)	23.52(2)	Brg+Pc → Rw
	9.8	1397	23.55(2)	23.84(4)	23.69(2)	Brg+Pc → Rw
	10	1450	23.52(3)	23.82(3)	23.67(2)	Brg+Pc → Rw
	10.75	1451	23.84(3)	24.15(3)	23.99(2)	Rw → Brg+Pc
	10.6	1450	23.65(2)	23.95(2)	23.80(1)	Rw → Brg+Pc
	10.2	1450	23.45(3)	23.75(4)	23.60(2)	Brg+Pc → Rw
	10.8	1557	23.76(2)	24.07(2)	23.91(2)	Rw → Brg+Pc
	9.4	1556	23.31(3)	23.62(3)	23.46(2)	Brg+Pc → Rw
	9.8	1556	23.40(4)	23.71(4)	23.56(3)	Brg+Pc → Rw
	10.4	1557	23.64(3)	23.95(3)	23.80(2)	Rw → Brg+Pc
	10.2	1557	23.52(5)	23.83(5)	23.67(3)	Brg+Pc → Rw
	10.2	1556	23.51(3)	23.82(3)	23.66(2)	Brg+Pc → Rw
	10.4	1610	23.59(3)	23.90(3)	23.74(2)	Brg+Pc → Rw
	11.18	1610	23.79(4)	24.11(4)	23.95(3)	Rw → Brg+Pc
	10.4	1610	23.50(3)	23.81(3)	23.65(2)	Brg+Pc → Rw
	10.8	1610	23.60(3)	23.91(3)	23.76(2)	Rw → Brg+Pc
	10.8	1663	23.69(1)	24.01(1)	23.85(1)	Rw → Brg+Pc
	10	1663	23.50(4)	23.82(4)	23.66(3)	Brg+Pc → Rw
	10.6	1663	23.57(2)	23.89(2)	23.73(2)	Brg+Pc → Rw
	10.8	1663	23.65(3)	23.97(3)	23.81(2)	Rw → Brg+Pc
	10.2	1717	23.58(4)	23.91(4)	23.75(3)	Rw → Brg+Pc
	10.2	1717	23.58(3)	23.91(3)	23.74(2)	Rw → Brg+Pc
	10	1716	23.47(2)	23.80(2)	23.63(2)	Brg+Pc → Rw
	10	1770	23.43(3)	23.76(3)	23.59(2)	Brg+Pc → Rw
	11.2	1770	23.69(3)	24.03(3)	23.86(2)	Rw → Brg+Pc
	10.4	1824	23.58(3)	23.92(3)	23.75(2)	Rw → Brg+Pc
	10	1823	23.34(2)	23.67(2)	23.51(2)	Brg+Pc → Rw
	10.4	1824	23.47(3)	23.81(3)	23.64(2)	Rw → Brg+Pc
	9.8	1877	23.36(3)	23.69(3)	23.53(2)	Brg+Pc → Rw
	10.2	1877	23.45(3)	23.79(3)	23.62(2)	Rw → Brg+Pc
	9.4	1931	23.26(4)	23.60(4)	23.43(3)	Brg+Pc → Rw
	9.8	1931	23.39(4)	23.73(4)	23.56(3)	Rw → Brg+Pc
	9	1984	23.12(2)	23.46(2)	23.29(1)	Brg+Pc → Rw
	9.4	1984	23.30(3)	23.66(3)	23.48(2)	Brg+Pc → Rw
	9.8	1985	23.50(4)	23.85(4)	23.68(3)	Rw → Brg+Pc
	9.75	1985	23.45(3)	23.80(3)	23.63(2)	Rw → Brg+Pc
	8.6	2038	22.97(3)	23.31(3)	23.14(2)	Brg+Pc → Rw
	9	2038	23.14(3)	23.48(3)	23.31(2)	Brg+Pc → Rw
	9.4	2038	23.33(2)	23.68(3)	23.51(2)	Rw → Brg+Pc
	9	2038	23.23(3)	23.57(3)	23.40(2)	Brg+Pc → Rw
AB phase transition
HH00270	9.96	1240	24.56(16)	24.29(15)	24.42(15)	Ak=Brg
	8.64	1240	24.45(13)	24.17(13)	24.31(13)	Brg → Ak
HH00271	7.56	1291	23.27(20)	23.00(20)	23.14(20)	Brg → Ak
	7.56	1291	23.44(25)	23.18(25)	23.31(25)	Ak → Brg
	8.81	1265	24.04(24)	23.77(24)	23.90(24)	Brg → Ak
	8.81	1292	23.99(13)	23.72(13)	23.86(13)	Ak → Brg
	6.72	1396	22.66(17)	22.39(17)	22.52(17)	Ak → Brg
	6.72	1396	22.54(12)	22.27(12)	22.41(12)	Brg → Ak
	6.84	1427	22.37(9)	22.10(9)	22.23(9)	Brg → Ak
	6.84	1448	22.36(4)	22.08(4)	22.22(4)	Ak → Brg
	6.77	1448	22.28(7)	22.01(7)	22.14(7)	Brg → Ak
	6.72	1501	22.25(4)	21.98(4)	22.12(4)	Brg → Ak
	7.08	1501	22.46(11)	22.18(11)	22.32(11)	Ak → Brg
	7.08	1554	22.25(10)	21.97(10)	22.11(10)	Ak → Brg
	6.84	1554	22.14(14)	21.86(14)	22.00(14)	Brg → Ak
HH00286	7.56	1343	22.98(10)	22.71(10)	22.85(10)	Ak → Brg
	7.56	1343	22.85(10)	22.58(10)	22.72(10)	Brg → Ak
	7.8	1607	22.36(13)	22.08(13)	22.22(13)	Ak → Brg
	7.68	1607	22.27(16)	21.98(15)	22.12(15)	Ak → Brg
	7.58	1607	22.18(15)	21.89(15)	22.04(15)	Brg → Ak
	7.68	1660	22.09(18)	21.80(17)	21.95(18)	Ak → Brg
	7.44	1660	22.01(16)	21.72(15)	21.86(15)	Brg → Ak
	7.63	1713	21.80(12)	21.52(11)	21.66(11)	Ak → Brg
	7.32	1712	21.45(12)	21.17(12)	21.31(12)	Brg → Ak
	7.51	1767	21.86(10)	21.57(9)	21.71(10)	Ak → Brg
	7.32	1766	21.62(8)	21.34(8)	21.48(8)	Ak=Brg
	7.15	1765	21.44(12)	21.16(12)	21.30(12)	Brg → Ak
	7.92	1819	21.49(17)	21.20(17)	21.34(17)	Ak → Brg
	7.56	1818	21.19(12)	20.91(11)	21.05(11)	Brg → Ak
	7.8	1872	21.32(18)	21.03(18)	21.17(18)	Ak → Brg
	7.56	1872	21.06(17)	20.78(16)	20.92(16)	Brg → Ak
	7.8	1925	21.13(19)	20.85(19)	20.99(19)	Ak → Brg
	7.44	1924	20.81(25)	20.53(24)	20.67(24)	Brg → Ak
	7.56	1979	21.00(14)	20.72(13)	20.86(14)	Ak → Brg
	7.32	1978	20.80(17)	20.52(16)	20.66(17)	Brg → Ak
	6.96	1977	20.44(14)	20.17(14)	20.30(14)	Brg → Ak
	7.63	2032	20.80(10)	20.52(10)	20.66(10)	Ak → Brg
	7.63	2031	20.67(20)	20.39(20)	20.53(20)	Brg → Ak
	7.8	2086	20.95(21)	20.67(20)	20.81(20)	Ak → Brg
	7.44	2085	20.77(19)	20.48(18)	20.63(18)	Brg → Ak
								§Sample temperatures were corrected by the pressure effect on the thermoelectromotive force for W97Re3–W75Re25 thermocouple48.
								*Averaged sample pressure before and after X-ray diffraction measurement of the sample using the third-order Birch-Murnaghan equation of state47.
								†Averaged sample pressure before and after X-ray diffraction measurement of the sample using the Vinet equation of state47.
								‖Brg+Pc → Rw, Brg → Ak and Rw → Brg+Pc, Ak → Brg indicate the stable phase is Rw or Ak (purple and blue plots in Fig. 2) and Brg+Pc or Brg (green and red plots in Fig. 2), respectively. Ak=Brg indicates the equality of Ak and Brg phases.
