# Supplementary material for: Depressed 660-km discontinuity caused by akimotoite–bridgmanite transition
Source: Nature. 2022 Jan 5;601(7891):69–73. doi: 10.1038/s41586-021-04157-z (PMC8732283; doi:10.1038/s41586-021-04157-z)
Supplement: Supplementary file 5 — Source Data Extended Data Fig. 4 [file 41586_2021_4157_MOESM5_ESM.xlsx]

## Sheet: Extended Data Figure 4, Brg+Pc
2theta, deg	Intensity	Comment:	Integrate frame TODO1with cursor Slice Cursor #3	Operator:	Tiziana	Anode:	Co	Scantype:	Locked Coupled
21.33	0.0687852
21.34	0.0678054
21.35	0.0715254
21.36	0.0789666
21.37	0.0794865
21.38	0.0759955
21.39	0.0708177
21.4	0.0650352
21.41	0.0671575
21.42	0.0687755
21.43	0.0676808
21.44	0.0657588
21.45	0.0636374
21.46	0.065779
21.47	0.0672097
21.48	0.0706038
21.49	0.0705168
21.5	0.0711313
21.51	0.0722975
21.52	0.0676868
21.53	0.0657035
21.54	0.0681743
21.55	0.0709308
21.56	0.0709087
21.57	0.0663745
21.58	0.0657792
21.59	0.0675597
21.6	0.0712227
21.61	0.0753975
21.62	0.0738132
21.63	0.0695761
21.64	0.067912
21.65	0.0665101
21.66	0.0647891
21.67	0.0669531
21.68	0.0729234
21.69	0.0761484
21.7	0.0807977
21.71	0.0838303
21.72	0.0784161
21.73	0.0708255
21.74	0.067856
21.75	0.0647016
21.76	0.0639701
21.77	0.0674341
21.78	0.0679188
21.79	0.0676527
21.8	0.0668423
21.81	0.0678862
21.82	0.0701722
21.83	0.0731957
21.84	0.0747122
21.85	0.0754103
21.86	0.0799347
21.87	0.0802936
21.88	0.078134
21.89	0.0712917
21.9	0.0684946
21.91	0.0679825
21.92	0.0614151
21.93	0.0610996
21.94	0.0672539
21.95	0.0687306
21.96	0.0652422
21.97	0.0645736
21.98	0.0658815
21.99	0.0673236
22	0.0681072
22.01	0.0714287
22.02	0.0763355
22.03	0.075118
22.04	0.0719845
22.05	0.0701164
22.06	0.0692366
22.07	0.0678771
22.08	0.0677864
22.09	0.0701712
22.1	0.068022
22.11	0.0667138
22.12	0.0689769
22.13	0.0698344
22.14	0.0683056
22.15	0.0666228
22.16	0.0686098
22.17	0.0720205
22.18	0.0743656
22.19	0.0730265
22.2	0.0729863
22.21	0.0738331
22.22	0.0737446
22.23	0.0731247
22.24	0.0747129
22.25	0.0751645
22.26	0.0713981
22.27	0.0729599
22.28	0.0749182
22.29	0.0727882
22.3	0.0700394
22.31	0.0693402
22.32	0.071449
22.33	0.0767689
22.34	0.0770105
22.35	0.0761743
22.36	0.069856
22.37	0.0659071
22.38	0.0641236
22.39	0.064451
22.4	0.0656793
22.41	0.0665164
22.42	0.0673242
22.43	0.0665709
22.44	0.0640517
22.45	0.0645607
22.46	0.066533
22.47	0.0614753
22.48	0.0625456
22.49	0.0663997
22.5	0.0680658
22.51	0.0670665
22.52	0.0652097
22.53	0.0670338
22.54	0.070824
22.55	0.0700131
22.56	0.0673619
22.57	0.0677449
22.58	0.0690264
22.59	0.0696475
22.6	0.0682298
22.61	0.0675995
22.62	0.0671323
22.63	0.0678643
22.64	0.0666928
22.65	0.0639924
22.66	0.064686
22.67	0.0622763
22.68	0.0632035
22.69	0.0677414
22.7	0.0685256
22.71	0.0689758
22.72	0.0676411
22.73	0.0656535
22.74	0.067896
22.75	0.0690614
22.76	0.0676174
22.77	0.0675928
22.78	0.0691793
22.79	0.0678944
22.8	0.0668486
22.81	0.0650531
22.82	0.0630617
22.83	0.0670815
22.84	0.0727098
22.85	0.0759285
22.86	0.0723828
22.87	0.0707774
22.88	0.0714833
22.89	0.066705
22.9	0.0609463
22.91	0.0580607
22.92	0.0606752
22.93	0.0658426
22.94	0.0671181
22.95	0.0693783
22.96	0.0700386
22.97	0.0670768
22.98	0.0669357
22.99	0.0702501
23	0.0696063
23.01	0.0677663
23.02	0.0661256
23.03	0.0682944
23.04	0.0704793
23.05	0.0730212
23.06	0.0744872
23.07	0.0731922
23.08	0.0679278
23.09	0.0617222
23.1	0.0623051
23.11	0.0677613
23.12	0.0713205
23.13	0.0718688
23.14	0.0718317
23.15	0.0688161
23.16	0.066749
23.17	0.0698991
23.18	0.0730296
23.19	0.0722263
23.2	0.0735934
23.21	0.0759178
23.22	0.0735893
23.23	0.0733662
23.24	0.0709401
23.25	0.0649564
23.26	0.0610014
23.27	0.0658957
23.28	0.0677407
23.29	0.0687569
23.3	0.0706823
23.31	0.0671874
23.32	0.0638209
23.33	0.064823
23.34	0.0663668
23.35	0.0641648
23.36	0.0633314
23.37	0.0630524
23.38	0.0655237
23.39	0.0694104
23.4	0.0691389
23.41	0.0663846
23.42	0.0670632
23.43	0.0685274
23.44	0.066647
23.45	0.0669665
23.46	0.0686196
23.47	0.0659927
23.48	0.0640861
23.49	0.066773
23.5	0.0656477
23.51	0.0635692
23.52	0.0663557
23.53	0.0668594
23.54	0.0677984
23.55	0.0718311
23.56	0.0693757
23.57	0.0631133
23.58	0.0599243
23.59	0.0659283
23.6	0.0706007
23.61	0.0698896
23.62	0.0681303
23.63	0.0646621
23.64	0.0661787
23.65	0.0712338
23.66	0.0735408
23.67	0.073387
23.68	0.0683706
23.69	0.0668846
23.7	0.0702718
23.71	0.0703942
23.72	0.0683001
23.73	0.0696576
23.74	0.0713701
23.75	0.0661142
23.76	0.0622138
23.77	0.0615001
23.78	0.0606877
23.79	0.061889
23.8	0.063962
23.81	0.0675463
23.82	0.0701147
23.83	0.0659922
23.84	0.0630744
23.85	0.0610424
23.86	0.0590175
23.87	0.0596202
23.88	0.066055
23.89	0.0694701
23.9	0.0684979
23.91	0.0681921
23.92	0.0677331
23.93	0.0698788
23.94	0.0705874
23.95	0.06935
23.96	0.0673971
23.97	0.0646244
23.98	0.0652709
23.99	0.0654076
24	0.0633312
24.01	0.0667748
24.02	0.0681515
24.03	0.0648682
24.04	0.0628405
24.05	0.0667707
24.06	0.0665689
24.07	0.0631382
24.08	0.0649122
24.09	0.0658262
24.1	0.0654717
24.11	0.0644613
24.12	0.0615911
24.13	0.0646237
24.14	0.0695608
24.15	0.0705388
24.16	0.0655712
24.17	0.0631267
24.18	0.0665795
24.19	0.065431
24.2	0.0644687
24.21	0.0636599
24.22	0.0628288
24.23	0.0656039
24.24	0.0668517
24.25	0.0632
24.26	0.0634666
24.27	0.0678619
24.28	0.0669459
24.29	0.0661656
24.3	0.0655212
24.31	0.0670409
24.32	0.0692389
24.33	0.0680425
24.34	0.0656049
24.35	0.0645794
24.36	0.0657854
24.37	0.0674984
24.38	0.0681067
24.39	0.0693826
24.4	0.0708187
24.41	0.0701767
24.42	0.0679595
24.43	0.0657018
24.44	0.0641029
24.45	0.0634427
24.46	0.0654027
24.47	0.0658539
24.48	0.0651779
24.49	0.061516
24.5	0.0625205
24.51	0.0635178
24.52	0.0597175
24.53	0.0595463
24.54	0.0630164
24.55	0.066095
24.56	0.0669811
24.57	0.0650234
24.58	0.0636791
24.59	0.0655954
24.6	0.0671546
24.61	0.0688971
24.62	0.0653895
24.63	0.0596498
24.64	0.0624449
24.65	0.0661312
24.66	0.0650376
24.67	0.0670041
24.68	0.0665171
24.69	0.0663117
24.7	0.0664748
24.71	0.0668003
24.72	0.0678764
24.73	0.0736935
24.74	0.0801139
24.75	0.0785628
24.76	0.074443
24.77	0.0735049
24.78	0.0698161
24.79	0.0659747
24.8	0.0667687
24.81	0.064941
24.82	0.0654941
24.83	0.068258
24.84	0.069632
24.85	0.0655799
24.86	0.0625168
24.87	0.0602423
24.88	0.0602233
24.89	0.0637731
24.9	0.0669202
24.91	0.0695339
24.92	0.0736357
24.93	0.0710882
24.94	0.0700325
24.95	0.068024
24.96	0.0643426
24.97	0.0641174
24.98	0.0647308
24.99	0.0661175
25	0.0664439
25.01	0.0662029
25.02	0.0683624
25.03	0.0681242
25.04	0.067182
25.05	0.0674645
25.06	0.0675196
25.07	0.0641252
25.08	0.0641023
25.09	0.0654923
25.1	0.0667587
25.11	0.0690486
25.12	0.0682062
25.13	0.0655424
25.14	0.0605322
25.15	0.0608628
25.16	0.064156
25.17	0.0644244
25.18	0.0639518
25.19	0.0633294
25.2	0.0628637
25.21	0.0629406
25.22	0.0612254
25.23	0.0630477
25.24	0.0662423
25.25	0.0655909
25.26	0.0633091
25.27	0.0642398
25.28	0.0650267
25.29	0.0639132
25.3	0.061418
25.31	0.0608522
25.32	0.0645546
25.33	0.0693057
25.34	0.0691147
25.35	0.0638106
25.36	0.0631385
25.37	0.0663024
25.38	0.0670029
25.39	0.0639973
25.4	0.0597905
25.41	0.0577177
25.42	0.0558244
25.43	0.0553956
25.44	0.0602384
25.45	0.0674701
25.46	0.0718878
25.47	0.0724781
25.48	0.0737919
25.49	0.070357
25.5	0.0649815
25.51	0.063282
25.52	0.0616783
25.53	0.0622357
25.54	0.0640436
25.55	0.0630431
25.56	0.0612079
25.57	0.0639053
25.58	0.0660378
25.59	0.064693
25.6	0.0665693
25.61	0.0647615
25.62	0.064058
25.63	0.0676744
25.64	0.0684136
25.65	0.0668835
25.66	0.066806
25.67	0.0669126
25.68	0.0629894
25.69	0.0592577
25.7	0.0628692
25.71	0.0638432
25.72	0.0613816
25.73	0.0622773
25.74	0.0643634
25.75	0.0669378
25.76	0.0670946
25.77	0.0670879
25.78	0.0665615
25.79	0.064486
25.8	0.0618768
25.81	0.0627687
25.82	0.061472
25.83	0.0611981
25.84	0.0628836
25.85	0.0637272
25.86	0.0662142
25.87	0.0655374
25.88	0.0630491
25.89	0.0627918
25.9	0.0592901
25.91	0.0557803
25.92	0.058482
25.93	0.0601202
25.94	0.0579628
25.95	0.0571997
25.96	0.0600735
25.97	0.059795
25.98	0.0603336
25.99	0.060836
26	0.0584513
26.01	0.0581858
26.02	0.0617691
26.03	0.0614517
26.04	0.0606978
26.05	0.0599237
26.06	0.057611
26.07	0.059048
26.08	0.0611823
26.09	0.0612343
26.1	0.0608801
26.11	0.06118
26.12	0.0649816
26.13	0.0686724
26.14	0.0674434
26.15	0.0667803
26.16	0.0641543
26.17	0.0584353
26.18	0.0570165
26.19	0.0590055
26.2	0.0585534
26.21	0.0549343
26.22	0.0548459
26.23	0.0558372
26.24	0.0552856
26.25	0.0555731
26.26	0.0597256
26.27	0.0639876
26.28	0.0618591
26.29	0.0579349
26.3	0.056813
26.31	0.0594415
26.32	0.0603061
26.33	0.0589931
26.34	0.0621154
26.35	0.0625703
26.36	0.0575642
26.37	0.0544092
26.38	0.0516184
26.39	0.0523001
26.4	0.05779
26.41	0.0593523
26.42	0.0616351
26.43	0.0621635
26.44	0.0607279
26.45	0.0603715
26.46	0.0592145
26.47	0.0586158
26.48	0.0576852
26.49	0.0582512
26.5	0.0529632
26.51	0.0503674
26.52	0.0592432
26.53	0.0613137
26.54	0.0543913
26.55	0.0481881
26.56	0.0473173
26.57	0.0485428
26.58	0.0515317
26.59	0.0543958
26.6	0.0565885
26.61	0.058439
26.62	0.058528
26.63	0.0573525
26.64	0.0558661
26.65	0.0555188
26.66	0.054167
26.67	0.0536862
26.68	0.0536761
26.69	0.0573026
26.7	0.0571339
26.71	0.054663
26.72	0.0548117
26.73	0.055692
26.74	0.0533947
26.75	0.0528501
26.76	0.0542056
26.77	0.0579334
26.78	0.0592619
26.79	0.0562962
26.8	0.0566458
26.81	0.0574805
26.82	0.0531082
26.83	0.051954
26.84	0.0541511
26.85	0.0549749
26.86	0.0536479
26.87	0.0544602
26.88	0.0526753
26.89	0.0520118
26.9	0.0560523
26.91	0.0572474
26.92	0.0550054
26.93	0.0524928
26.94	0.0482328
26.95	0.0461541
26.96	0.0498906
26.97	0.0511526
26.98	0.051301
26.99	0.0543303
27	0.0558377
27.01	0.0546945
27.02	0.0507637
27.03	0.0499674
27.04	0.0508782
27.05	0.0522616
27.06	0.0527281
27.07	0.0505177
27.08	0.0478078
27.09	0.0486156
27.1	0.0503514
27.11	0.0486697
27.12	0.0462355
27.13	0.047581
27.14	0.0498357
27.15	0.0519581
27.16	0.0518097
27.17	0.049371
27.18	0.0517884
27.19	0.0568063
27.2	0.0545163
27.21	0.0531381
27.22	0.0562588
27.23	0.0559702
27.24	0.0530894
27.25	0.0513076
27.26	0.0479781
27.27	0.044729
27.28	0.0473658
27.29	0.0495222
27.3	0.0509943
27.31	0.0514104
27.32	0.0516488
27.33	0.0526626
27.34	0.0533793
27.35	0.051049
27.36	0.0525186
27.37	0.0529415
27.38	0.0501092
27.39	0.0471361
27.4	0.0461484
27.41	0.0459109
27.42	0.0472339
27.43	0.0469781
27.44	0.0451676
27.45	0.045962
27.46	0.0474612
27.47	0.0488431
27.48	0.0531912
27.49	0.0555442
27.5	0.050996
27.51	0.0502234
27.52	0.0490591
27.53	0.0493349
27.54	0.0516531
27.55	0.0533511
27.56	0.0550503
27.57	0.0536839
27.58	0.0506803
27.59	0.0489563
27.6	0.049587
27.61	0.0513848
27.62	0.05031
27.63	0.0471076
27.64	0.0469587
27.65	0.0475603
27.66	0.0508434
27.67	0.052121
27.68	0.0490287
27.69	0.0474759
27.7	0.0463942
27.71	0.0472496
27.72	0.0488473
27.73	0.0479256
27.74	0.0463083
27.75	0.0463943
27.76	0.0459123
27.77	0.0455678
27.78	0.0447188
27.79	0.0426697
27.8	0.0423301
27.81	0.0469694
27.82	0.0487561
27.83	0.0472127
27.84	0.048433
27.85	0.050225
27.86	0.050243
27.87	0.0490406
27.88	0.0474451
27.89	0.0480231
27.9	0.0469258
27.91	0.0408719
27.92	0.0369713
27.93	0.0384068
27.94	0.0395804
27.95	0.0384833
27.96	0.0403283
27.97	0.0410361
27.98	0.0430266
27.99	0.0458372
28	0.0457909
28.01	0.0452848
28.02	0.0466688
28.03	0.0479266
28.04	0.0475778
28.05	0.0464295
28.06	0.0444781
28.07	0.0421683
28.08	0.0408087
28.09	0.0402629
28.1	0.0429924
28.11	0.0455853
28.12	0.0476597
28.13	0.0478255
28.14	0.0459888
28.15	0.0430931
28.16	0.0435977
28.17	0.0426054
28.18	0.039944
28.19	0.0396034
28.2	0.0419687
28.21	0.044095
28.22	0.0429636
28.23	0.0424684
28.24	0.0448059
28.25	0.0452312
28.26	0.0444461
28.27	0.0409936
28.28	0.0412968
28.29	0.0468991
28.3	0.0495238
28.31	0.0502354
28.32	0.0499081
28.33	0.0474833
28.34	0.0421305
28.35	0.0407643
28.36	0.0427116
28.37	0.0416837
28.38	0.041309
28.39	0.0455652
28.4	0.045647
28.41	0.0399045
28.42	0.0367209
28.43	0.038568
28.44	0.0442444
28.45	0.0470196
28.46	0.0463689
28.47	0.0481635
28.48	0.0485781
28.49	0.0464811
28.5	0.0462855
28.51	0.0482039
28.52	0.0457171
28.53	0.0402911
28.54	0.0406037
28.55	0.0420657
28.56	0.0413515
28.57	0.0415843
28.58	0.0413265
28.59	0.0407661
28.6	0.0427461
28.61	0.0430492
28.62	0.0442753
28.63	0.0451208
28.64	0.0467683
28.65	0.0481362
28.66	0.0474994
28.67	0.0467687
28.68	0.045897
28.69	0.0424652
28.7	0.0426391
28.71	0.0422169
28.72	0.0419593
28.73	0.042285
28.74	0.0412583
28.75	0.0410004
28.76	0.0431664
28.77	0.045486
28.78	0.0469387
28.79	0.0454213
28.8	0.0461191
28.81	0.0487301
28.82	0.0459976
28.83	0.0452341
28.84	0.0481536
28.85	0.0510131
28.86	0.0490476
28.87	0.0439412
28.88	0.0407546
28.89	0.043629
28.9	0.0458868
28.91	0.0441269
28.92	0.0433278
28.93	0.0426861
28.94	0.0446117
28.95	0.0442777
28.96	0.0430418
28.97	0.0427118
28.98	0.0436333
28.99	0.0433246
29	0.0433821
29.01	0.0418427
29.02	0.0411916
29.03	0.0423377
29.04	0.0419231
29.05	0.0421621
29.06	0.0418193
29.07	0.0398206
29.08	0.0391134
29.09	0.0395145
29.1	0.0432783
29.11	0.0474585
29.12	0.0462073
29.13	0.0445565
29.14	0.0468937
29.15	0.046175
29.16	0.0440519
29.17	0.0442769
29.18	0.0438549
29.19	0.0428402
29.2	0.0431424
29.21	0.0447829
29.22	0.0444264
29.23	0.0437427
29.24	0.04407
29.25	0.042259
29.26	0.0412574
29.27	0.0432801
29.28	0.0444077
29.29	0.0448975
29.3	0.0435667
29.31	0.0422664
29.32	0.0427572
29.33	0.0422549
29.34	0.0435101
29.35	0.0438383
29.36	0.043403
29.37	0.0448931
29.38	0.0424034
29.39	0.0393874
29.4	0.0404716
29.41	0.0414612
29.42	0.0407024
29.43	0.0407222
29.44	0.0423687
29.45	0.0430242
29.46	0.0405294
29.47	0.0382479
29.48	0.0423275
29.49	0.0451446
29.5	0.044018
29.51	0.0424078
29.52	0.0433985
29.53	0.0438451
29.54	0.0431606
29.55	0.0440258
29.56	0.0455041
29.57	0.0429256
29.58	0.041699
29.59	0.0468095
29.6	0.049109
29.61	0.044886
29.62	0.0422288
29.63	0.0433655
29.64	0.0448292
29.65	0.0453163
29.66	0.0439261
29.67	0.0433616
29.68	0.0431645
29.69	0.0432004
29.7	0.0423812
29.71	0.041361
29.72	0.0414984
29.73	0.0443754
29.74	0.042582
29.75	0.0437401
29.76	0.043956
29.77	0.0414956
29.78	0.0405925
29.79	0.0415101
29.8	0.0439091
29.81	0.0428882
29.82	0.0429843
29.83	0.0443325
29.84	0.0436679
29.85	0.0456761
29.86	0.0466053
29.87	0.0461853
29.88	0.0462925
29.89	0.0453363
29.9	0.0464386
29.91	0.0491543
29.92	0.049029
29.93	0.0481355
29.94	0.0480219
29.95	0.0495976
29.96	0.0530204
29.97	0.0507861
29.98	0.0489735
29.99	0.0475758
30	0.049143
30.01	0.0536807
30.02	0.0555951
30.03	0.0559995
30.04	0.0564348
30.05	0.0592928
30.06	0.0617258
30.07	0.0649702
30.08	0.0680686
30.09	0.0678693
30.1	0.0633071
30.11	0.0600599
30.12	0.0599207
30.13	0.0636635
30.14	0.0640661
30.15	0.0664684
30.16	0.0675955
30.17	0.0685922
30.18	0.0738864
30.19	0.0729882
30.2	0.0672977
30.21	0.0690333
30.22	0.0713612
30.23	0.0661773
30.24	0.0675723
30.25	0.0713579
30.26	0.0707061
30.27	0.0690245
30.28	0.0640331
30.29	0.0617583
30.3	0.0671548
30.31	0.0674453
30.32	0.0609234
30.33	0.0589846
30.34	0.0593612
30.35	0.0581476
30.36	0.0610622
30.37	0.0578038
30.38	0.0494584
30.39	0.0479739
30.4	0.0523544
30.41	0.0563408
30.42	0.0567326
30.43	0.0531831
30.44	0.0506209
30.45	0.0526285
30.46	0.0513982
30.47	0.0475454
30.48	0.0439878
30.49	0.0424817
30.5	0.04209
30.51	0.0465745
30.52	0.0500444
30.53	0.0480654
30.54	0.0463379
30.55	0.0453007
30.56	0.0443783
30.57	0.0459285
30.58	0.0471283
30.59	0.0437389
30.6	0.0404248
30.61	0.0376131
30.62	0.0383934
30.63	0.0433139
30.64	0.0436296
30.65	0.0434008
30.66	0.0435083
30.67	0.0400578
30.68	0.0399335
30.69	0.041876
30.7	0.045325
30.71	0.0460309
30.72	0.043036
30.73	0.0389721
30.74	0.0404428
30.75	0.0440841
30.76	0.0464169
30.77	0.044717
30.78	0.0415487
30.79	0.0412443
30.8	0.0416444
30.81	0.0399866
30.82	0.040813
30.83	0.0437153
30.84	0.0424967
30.85	0.0397805
30.86	0.0390315
30.87	0.0387597
30.88	0.038329
30.89	0.0383988
30.9	0.0354784
30.91	0.0360639
30.92	0.0383247
30.93	0.0374425
30.94	0.0373672
30.95	0.0382807
30.96	0.0376819
30.97	0.0397717
30.98	0.0410643
30.99	0.0436066
31	0.0419132
31.01	0.0392021
31.02	0.0376277
31.03	0.0380829
31.04	0.0369847
31.05	0.0344787
31.06	0.0355595
31.07	0.0398211
31.08	0.0381216
31.09	0.0332271
31.1	0.0340911
31.11	0.0365358
31.12	0.0373368
31.13	0.0382157
31.14	0.0373599
31.15	0.0369132
31.16	0.0367782
31.17	0.0373743
31.18	0.0390704
31.19	0.0381881
31.2	0.0374392
31.21	0.0385515
31.22	0.0372617
31.23	0.0363236
31.24	0.0359593
31.25	0.0381974
31.26	0.0385561
31.27	0.0354197
31.28	0.0347271
31.29	0.0403026
31.3	0.0464264
31.31	0.0429352
31.32	0.0381567
31.33	0.0386166
31.34	0.0379933
31.35	0.0382324
31.36	0.0384082
31.37	0.0344476
31.38	0.03166
31.39	0.0349313
31.4	0.0386839
31.41	0.0385672
31.42	0.0391991
31.43	0.0405244
31.44	0.0399072
31.45	0.0384097
31.46	0.0408277
31.47	0.0420172
31.48	0.04225
31.49	0.0406948
31.5	0.0402616
31.51	0.0399967
31.52	0.0405662
31.53	0.0393999
31.54	0.0352873
31.55	0.0323685
31.56	0.03138
31.57	0.0342295
31.58	0.0335869
31.59	0.0327199
31.6	0.0328712
31.61	0.0329245
31.62	0.0335033
31.63	0.0319042
31.64	0.0321577
31.65	0.0346569
31.66	0.0349314
31.67	0.0339578
31.68	0.0358114
31.69	0.0368653
31.7	0.0327632
31.71	0.032442
31.72	0.0361031
31.73	0.0390238
31.74	0.0378878
31.75	0.0359061
31.76	0.0349984
31.77	0.0386798
31.78	0.0415768
31.79	0.0398304
31.8	0.0369832
31.81	0.0354235
31.82	0.035628
31.83	0.0340064
31.84	0.0344365
31.85	0.0339499
31.86	0.033575
31.87	0.0361791
31.88	0.0376599
31.89	0.0380044
31.9	0.0348777
31.91	0.0342688
31.92	0.0381211
31.93	0.0410603
31.94	0.0419816
31.95	0.0404318
31.96	0.0366397
31.97	0.03309
31.98	0.0320691
31.99	0.0330163
32	0.0341482
32.01	0.0341113
32.02	0.0342349
32.03	0.0346419
32.04	0.0352672
32.05	0.0347365
32.06	0.0356195
32.07	0.0393176
32.08	0.0416631
32.09	0.0401709
32.1	0.0382467
32.11	0.0379391
32.12	0.0354066
32.13	0.0351564
32.14	0.0372314
32.15	0.0361929
32.16	0.0376229
32.17	0.0406996
32.18	0.0383674
32.19	0.0358526
32.2	0.0362664
32.21	0.0357672
32.22	0.034207
32.23	0.0361207
32.24	0.0372035
32.25	0.0361163
32.26	0.0362866
32.27	0.0347746
32.28	0.0315592
32.29	0.0329298
32.3	0.0359701
32.31	0.0375348
32.32	0.0371674
32.33	0.0361182
32.34	0.0340933
32.35	0.0342015
32.36	0.0334235
32.37	0.0352462
32.38	0.0374403
32.39	0.0373778
32.4	0.0394762
32.41	0.0372262
32.42	0.0337832
32.43	0.0350966
32.44	0.0354058
32.45	0.0332057
32.46	0.0338388
32.47	0.0325724
32.48	0.0300845
32.49	0.0318819
32.5	0.0324049
32.51	0.0331631
32.52	0.0358378
32.53	0.0370948
32.54	0.0349971
32.55	0.0367459
32.56	0.0371683
32.57	0.036159
32.58	0.0350598
32.59	0.0334094
32.6	0.0331422
32.61	0.0317343
32.62	0.0318448
32.63	0.0321038
32.64	0.0316375
32.65	0.032373
32.66	0.0335697
32.67	0.0352963
32.68	0.0380706
32.69	0.0389397
32.7	0.0368564
32.71	0.0327074
32.72	0.0338826
32.73	0.0362794
32.74	0.0332937
32.75	0.0343902
32.76	0.037713
32.77	0.0351626
32.78	0.0329394
32.79	0.0328568
32.8	0.0332655
32.81	0.0355327
32.82	0.0369373
32.83	0.0376103
32.84	0.0371304
32.85	0.0374757
32.86	0.036963
32.87	0.0335146
32.88	0.031384
32.89	0.0348421
32.9	0.0357776
32.91	0.0343925
32.92	0.0331673
32.93	0.0329902
32.94	0.0355162
32.95	0.0364446
32.96	0.0363424
32.97	0.0347299
32.98	0.0326472
32.99	0.0313872
33	0.032163
33.01	0.0340656
33.02	0.035064
33.03	0.0365425
33.04	0.0374499
33.05	0.0368153
33.06	0.0361667
33.07	0.0336893
33.08	0.0319704
33.09	0.0352264
33.1	0.0389268
33.11	0.0384437
33.12	0.0368122
33.13	0.0356491
33.14	0.0355103
33.15	0.0330286
33.16	0.0298709
33.17	0.0278526
33.18	0.0291851
33.19	0.0335527
33.2	0.0336421
33.21	0.0320474
33.22	0.0309634
33.23	0.0310926
33.24	0.0347367
33.25	0.0360488
33.26	0.0353039
33.27	0.0342421
33.28	0.0315841
33.29	0.0301408
33.3	0.0314387
33.31	0.0341056
33.32	0.0321617
33.33	0.0326557
33.34	0.0362846
33.35	0.0348004
33.36	0.0337969
33.37	0.0376303
33.38	0.0376447
33.39	0.0354891
33.4	0.0357107
33.41	0.0369939
33.42	0.0360197
33.43	0.0356599
33.44	0.0357549
33.45	0.035993
33.46	0.0360273
33.47	0.0349495
33.48	0.03247
33.49	0.0336322
33.5	0.0351639
33.51	0.0358543
33.52	0.0365835
33.53	0.0356676
33.54	0.0343252
33.55	0.0354211
33.56	0.0358375
33.57	0.03309
33.58	0.0351448
33.59	0.0379105
33.6	0.0351104
33.61	0.0357767
33.62	0.0384987
33.63	0.0387844
33.64	0.0356798
33.65	0.0339072
33.66	0.0325495
33.67	0.0299206
33.68	0.0323762
33.69	0.0377341
33.7	0.0409025
33.71	0.0403797
33.72	0.0405593
33.73	0.0428854
33.74	0.0413837
33.75	0.041682
33.76	0.0434149
33.77	0.0423647
33.78	0.0402455
33.79	0.0389992
33.8	0.038813
33.81	0.038689
33.82	0.041569
33.83	0.0428724
33.84	0.0456662
33.85	0.045911
33.86	0.0439645
33.87	0.0423945
33.88	0.0402205
33.89	0.0408708
33.9	0.0413454
33.91	0.0433492
33.92	0.0447001
33.93	0.0397257
33.94	0.0363515
33.95	0.0385807
33.96	0.0387009
33.97	0.0388657
33.98	0.0390675
33.99	0.0395554
34	0.0412046
34.01	0.0399359
34.02	0.0381323
34.03	0.0385409
34.04	0.037406
34.05	0.0357375
34.06	0.0355921
34.07	0.0367013
34.08	0.0335523
34.09	0.0350738
34.1	0.0375362
34.11	0.0368131
34.12	0.0377678
34.13	0.0364635
34.14	0.0338197
34.15	0.0357328
34.16	0.0355778
34.17	0.0353489
34.18	0.0386966
34.19	0.0377105
34.2	0.0319701
34.21	0.0303067
34.22	0.0356936
34.23	0.0368001
34.24	0.0341052
34.25	0.0330539
34.26	0.0316775
34.27	0.0303603
34.28	0.0311853
34.29	0.0335683
34.3	0.0340524
34.31	0.033914
34.32	0.0316538
34.33	0.033929
34.34	0.0371275
34.35	0.0367457
34.36	0.0371076
34.37	0.0360064
34.38	0.034499
34.39	0.0323703
34.4	0.0309586
34.41	0.031299
34.42	0.0313885
34.43	0.0309372
34.44	0.0322006
34.45	0.0330037
34.46	0.031342
34.47	0.0309911
34.48	0.0317241
34.49	0.03215
34.5	0.0303489
34.51	0.0345027
34.52	0.0366702
34.53	0.0349785
34.54	0.033451
34.55	0.0323891
34.56	0.0330773
34.57	0.0329186
34.58	0.0340857
34.59	0.0329394
34.6	0.0324527
34.61	0.0328205
34.62	0.0356897
34.63	0.0340971
34.64	0.0294196
34.65	0.0300355
34.66	0.0331402
34.67	0.0341637
34.68	0.0368079
34.69	0.0379912
34.7	0.0373822
34.71	0.0366681
34.72	0.0349984
34.73	0.0345337
34.74	0.033908
34.75	0.0320592
34.76	0.0322958
34.77	0.0324911
34.78	0.0315052
34.79	0.0313623
34.8	0.0323259
34.81	0.0309575
34.82	0.0298675
34.83	0.0299394
34.84	0.0304269
34.85	0.03352
34.86	0.0350818
34.87	0.0348493
34.88	0.0346628
34.89	0.0340722
34.9	0.0314584
34.91	0.0294968
34.92	0.0314971
34.93	0.0325532
34.94	0.0316101
34.95	0.032141
34.96	0.0335665
34.97	0.0332597
34.98	0.0320557
34.99	0.0349079
35	0.0366353
35.01	0.0349683
35.02	0.0345362
35.03	0.0351757
35.04	0.0341173
35.05	0.0329971
35.06	0.0316621
35.07	0.0302863
35.08	0.0331707
35.09	0.03188
35.1	0.0279574
35.11	0.0301127
35.12	0.0326471
35.13	0.0305308
35.14	0.0296027
35.15	0.0326579
35.16	0.0343929
35.17	0.0349896
35.18	0.0317306
35.19	0.0274315
35.2	0.0288202
35.21	0.0312825
35.22	0.0331072
35.23	0.0364486
35.24	0.0372754
35.25	0.0343421
35.26	0.0320186
35.27	0.031197
35.28	0.0325797
35.29	0.0317517
35.3	0.0319459
35.31	0.0319849
35.32	0.0313969
35.33	0.0339079
35.34	0.0360193
35.35	0.0363099
35.36	0.0349399
35.37	0.0325968
35.38	0.0288647
35.39	0.0298782
35.4	0.0328411
35.41	0.0313213
35.42	0.029362
35.43	0.0304074
35.44	0.0312336
35.45	0.0312763
35.46	0.0309869
35.47	0.0298657
35.48	0.0274328
35.49	0.026303
35.5	0.0308044
35.51	0.0339085
35.52	0.0349724
35.53	0.0333608
35.54	0.0332802
35.55	0.0340145
35.56	0.0340862
35.57	0.0316888
35.58	0.0279052
35.59	0.0291573
35.6	0.0309948
35.61	0.030477
35.62	0.0291654
35.63	0.0317249
35.64	0.0336402
35.65	0.0337222
35.66	0.0346548
35.67	0.0352913
35.68	0.0338823
35.69	0.032518
35.7	0.0312303
35.71	0.0309814
35.72	0.0332876
35.73	0.0352335
35.74	0.0364346
35.75	0.0339291
35.76	0.0293345
35.77	0.0311789
35.78	0.031292
35.79	0.0308686
35.8	0.0309222
35.81	0.0290374
35.82	0.0272102
35.83	0.0292399
35.84	0.0314191
35.85	0.0301847
35.86	0.0312102
35.87	0.0324683
35.88	0.0298502
35.89	0.0285134
35.9	0.0287996
35.91	0.0301675
35.92	0.0309655
35.93	0.0297414
35.94	0.0297577
35.95	0.029987
35.96	0.0291833
35.97	0.0298578
35.98	0.0306984
35.99	0.0293249
36	0.0295805
36.01	0.0327812
36.02	0.0339368
36.03	0.0326844
36.04	0.0314477
36.05	0.0322139
36.06	0.0335375
36.07	0.0316983
36.08	0.0325857
36.09	0.0358773
36.1	0.0348716
36.11	0.0313755
36.12	0.0301968
36.13	0.0294652
36.14	0.0288889
36.15	0.0301229
36.16	0.0297178
36.17	0.0287424
36.18	0.0320154
36.19	0.0330511
36.2	0.0298462
36.21	0.0314636
36.22	0.0337356
36.23	0.0293699
36.24	0.0278353
36.25	0.0302732
36.26	0.0298164
36.27	0.0306995
36.28	0.0304404
36.29	0.0271394
36.3	0.0266138
36.31	0.0295905
36.32	0.029168
36.33	0.0304508
36.34	0.0310449
36.35	0.0284163
36.36	0.0281367
36.37	0.0282798
36.38	0.0291738
36.39	0.0316413
36.4	0.0330171
36.41	0.0323003
36.42	0.0333204
36.43	0.0349178
36.44	0.0325401
36.45	0.0323685
36.46	0.0323412
36.47	0.0296749
36.48	0.028603
36.49	0.0289443
36.5	0.0284355
36.51	0.0286791
36.52	0.0277953
36.53	0.0275939
36.54	0.0294234
36.55	0.0279999
36.56	0.0285096
36.57	0.0291766
36.58	0.0298643
36.59	0.0327253
36.6	0.029619
36.61	0.0271922
36.62	0.028576
36.63	0.0267493
36.64	0.0270439
36.65	0.028581
36.66	0.0296756
36.67	0.0304348
36.68	0.0286902
36.69	0.0294144
36.7	0.0311403
36.71	0.0297035
36.72	0.0276589
36.73	0.0282478
36.74	0.0292352
36.75	0.0299785
36.76	0.028831
36.77	0.0289241
36.78	0.0311198
36.79	0.0300726
36.8	0.0303032
36.81	0.0310007
36.82	0.0310697
36.83	0.0309067
36.84	0.0269234
36.85	0.0249277
36.86	0.0281231
36.87	0.032093
36.88	0.0315735
36.89	0.0281458
36.9	0.027273
36.91	0.0307216
36.92	0.0352134
36.93	0.036255
36.94	0.0314004
36.95	0.0276981
36.96	0.0282971
36.97	0.0286289
36.98	0.0282207
36.99	0.0305752
37	0.0326779
37.01	0.0334217
37.02	0.0320966
37.03	0.0280152
37.04	0.0245412
37.05	0.0250623
37.06	0.0260608
37.07	0.0260427
37.08	0.0270521
37.09	0.0312203
37.1	0.0327211
37.11	0.0306286
37.12	0.0299736
37.13	0.0289002
37.14	0.0287606
37.15	0.0284048
37.16	0.0292789
37.17	0.0285245
37.18	0.0282883
37.19	0.0290741
37.2	0.0308682
37.21	0.0314557
37.22	0.0299056
37.23	0.0282063
37.24	0.0267824
37.25	0.0264982
37.26	0.0287085
37.27	0.0303547
37.28	0.0286982
37.29	0.0264644
37.3	0.0290269
37.31	0.030888
37.32	0.0296554
37.33	0.0281335
37.34	0.029423
37.35	0.0260448
37.36	0.025668
37.37	0.0300051
37.38	0.0280776
37.39	0.0256157
37.4	0.027413
37.41	0.0305887
37.42	0.0311746
37.43	0.0310086
37.44	0.0284567
37.45	0.0248996
37.46	0.0245289
37.47	0.0289129
37.48	0.0285756
37.49	0.0274856
37.5	0.0297084
37.51	0.0322103
37.52	0.0305223
37.53	0.026044
37.54	0.0259789
37.55	0.0271743
37.56	0.0285522
37.57	0.0282132
37.58	0.0284636
37.59	0.0302804
37.6	0.0291098
37.61	0.0279429
37.62	0.0281961
37.63	0.0279079
37.64	0.0284497
37.65	0.0290286
37.66	0.029631
37.67	0.0287296
37.68	0.0268481
37.69	0.0263195
37.7	0.0256293
37.71	0.0254255
37.72	0.0260487
37.73	0.0277639
37.74	0.030532
37.75	0.0308052
37.76	0.0292976
37.77	0.0286501
37.78	0.0282408
37.79	0.0289201
37.8	0.0298788
37.81	0.0302602
37.82	0.0304991
37.83	0.0295816
37.84	0.0308929
37.85	0.0301024
37.86	0.0297999
37.87	0.0303511
37.88	0.0257558
37.89	0.0241606
37.9	0.0283926
37.91	0.029264
37.92	0.0296942
37.93	0.0299439
37.94	0.0287256
37.95	0.0280999
37.96	0.0281673
37.97	0.0301109
37.98	0.02899
37.99	0.0281658
38	0.0287022
38.01	0.0278611
38.02	0.0297628
38.03	0.0302818
38.04	0.028526
38.05	0.0298535
38.06	0.0320166
38.07	0.0323154
38.08	0.0316907
38.09	0.0310015
38.1	0.0319151
38.11	0.0289474
38.12	0.0271424
38.13	0.0305721
38.14	0.0305082
38.15	0.0278785
38.16	0.0258929
38.17	0.0256541
38.18	0.030477
38.19	0.032947
38.2	0.0314462
38.21	0.0326686
38.22	0.0332614
38.23	0.0328588
38.24	0.0312215
38.25	0.0282485
38.26	0.0267594
38.27	0.0260153
38.28	0.0284976
38.29	0.0299048
38.3	0.028101
38.31	0.0264455
38.32	0.0260905
38.33	0.0284726
38.34	0.0279538
38.35	0.0258487
38.36	0.0279317
38.37	0.0287757
38.38	0.0282439
38.39	0.028807
38.4	0.0291017
38.41	0.0283865
38.42	0.0258021
38.43	0.0258404
38.44	0.0263279
38.45	0.026943
38.46	0.0268796
38.47	0.0273914
38.48	0.0285746
38.49	0.0288616
38.5	0.0281965
38.51	0.0283104
38.52	0.0284729
38.53	0.0300083
38.54	0.0303024
38.55	0.0294931
38.56	0.0300317
38.57	0.0287105
38.58	0.0288697
38.59	0.0301093
38.6	0.0289344
38.61	0.0279718
38.62	0.0285771
38.63	0.0306109
38.64	0.0301464
38.65	0.0301378
38.66	0.0306882
38.67	0.0315772
38.68	0.0338481
38.69	0.0310072
38.7	0.0291721
38.71	0.030868
38.72	0.0310865
38.73	0.030589
38.74	0.0304491
38.75	0.031517
38.76	0.0334329
38.77	0.0312664
38.78	0.0264408
38.79	0.0247608
38.8	0.0243118
38.81	0.0271273
38.82	0.0312428
38.83	0.0313309
38.84	0.0286856
38.85	0.0280933
38.86	0.0288668
38.87	0.0298091
38.88	0.02881
38.89	0.0251895
38.9	0.0248555
38.91	0.0313756
38.92	0.0340034
38.93	0.0332627
38.94	0.0327848
38.95	0.0295036
38.96	0.0274901
38.97	0.0274372
38.98	0.0257058
38.99	0.024236
39	0.0253593
39.01	0.0252648
39.02	0.0275543
39.03	0.0315624
39.04	0.0300139
39.05	0.028875
39.06	0.0292568
39.07	0.0287056
39.08	0.0285564
39.09	0.0286365
39.1	0.0290611
39.11	0.0281948
39.12	0.0284432
39.13	0.0282307
39.14	0.0270992
39.15	0.0288489
39.16	0.0295041
39.17	0.0282037
39.18	0.0285338
39.19	0.0283384
39.2	0.0266739
39.21	0.0266268
39.22	0.0271907
39.23	0.0285264
39.24	0.0255478
39.25	0.0259378
39.26	0.0283416
39.27	0.0273187
39.28	0.0278775
39.29	0.0287382
39.3	0.0287401
39.31	0.0286887
39.32	0.0265425
39.33	0.027178
39.34	0.0289196
39.35	0.0286484
39.36	0.0287555
39.37	0.0283527
39.38	0.0282354
39.39	0.0283783
39.4	0.0300222
39.41	0.0341613
39.42	0.0336236
39.43	0.0285441
39.44	0.0277472
39.45	0.0277981
39.46	0.0278256
39.47	0.0289634
39.48	0.0279117
39.49	0.0282942
39.5	0.0286446
39.51	0.0271626
39.52	0.0266225
39.53	0.0277504
39.54	0.0286878
39.55	0.0288694
39.56	0.0303609
39.57	0.0296536
39.58	0.0291283
39.59	0.0285842
39.6	0.0272585
39.61	0.0255217
39.62	0.0234926
39.63	0.0248428
39.64	0.0248574
39.65	0.0256175
39.66	0.0278918
39.67	0.0282822
39.68	0.0285816
39.69	0.0277784
39.7	0.0278624
39.71	0.0299293
39.72	0.0280319
39.73	0.0265347
39.74	0.0283147
39.75	0.0283709
39.76	0.0282883
39.77	0.0276735
39.78	0.0270457
39.79	0.0290221
39.8	0.0321525
39.81	0.0319373
39.82	0.0292328
39.83	0.0267646
39.84	0.0247899
39.85	0.0258686
39.86	0.0280548
39.87	0.026852
39.88	0.0258497
39.89	0.0268138
39.9	0.0270179
39.91	0.02793
39.92	0.029345
39.93	0.0299271
39.94	0.0289215
39.95	0.0265807
39.96	0.0254415
39.97	0.0265542
39.98	0.0275642
39.99	0.0257041
40	0.0250501
40.01	0.0259629
40.02	0.0279141
40.03	0.0288395
40.04	0.0279336
40.05	0.0262329
40.06	0.0257044
40.07	0.0266614
40.08	0.0269478
40.09	0.0275877
40.1	0.0252427
40.11	0.023537
40.12	0.0263627
40.13	0.0279821
40.14	0.0297494
40.15	0.0298376
40.16	0.0275786
40.17	0.0257005
40.18	0.0241083
40.19	0.0251019
40.2	0.0268861
40.21	0.026711
40.22	0.0262976
40.23	0.0276812
40.24	0.0270385
40.25	0.0248639
40.26	0.0263843
40.27	0.0279751
40.28	0.0262786
40.29	0.0247215
40.3	0.0241495
40.31	0.0248693
40.32	0.0258668
40.33	0.0274186
40.34	0.0285757
40.35	0.0291825
40.36	0.0288764
40.37	0.0267006
40.38	0.0272469
40.39	0.0292612
40.4	0.0291008
40.41	0.0285088
40.42	0.0300031
40.43	0.0302653
40.44	0.0293137
40.45	0.0282718
40.46	0.0282734
40.47	0.0293295
40.48	0.0288269
40.49	0.0281367
40.5	0.0272191
40.51	0.0266906
40.52	0.0276299
40.53	0.0290391
40.54	0.0293552
40.55	0.0278509
40.56	0.0268941
40.57	0.0269726
40.58	0.0262878
40.59	0.0265308
40.6	0.0267266
40.61	0.0260103
40.62	0.0255802
40.63	0.0244964
40.64	0.0243068
40.65	0.0259121
40.66	0.0249187
40.67	0.0254337
40.68	0.027897
40.69	0.0267398
40.7	0.0249996
40.71	0.0255925
40.72	0.028174
40.73	0.0282315
40.74	0.0270546
40.75	0.0272868
40.76	0.0273579
40.77	0.0280855
40.78	0.0271216
40.79	0.0254539
40.8	0.0254447
40.81	0.0257399
40.82	0.0259563
40.83	0.0271103
40.84	0.0292553
40.85	0.0297227
40.86	0.0278353
40.87	0.0265539
40.88	0.0257581
40.89	0.0282508
40.9	0.0304911
40.91	0.0292386
40.92	0.0293029
40.93	0.0293388
40.94	0.0281486
40.95	0.0266307
40.96	0.0276182
40.97	0.028846
40.98	0.0269745
40.99	0.0269423
41	0.0287026
41.01	0.0287799
41.02	0.027793
41.03	0.0267712
41.04	0.0275541
41.05	0.0288317
41.06	0.0285207
41.07	0.02833
41.08	0.0284201
41.09	0.0276715
41.1	0.0263582
41.11	0.0242328
41.12	0.0240618
41.13	0.0260326
41.14	0.0276014
41.15	0.0279903
41.16	0.027707
41.17	0.0290436
41.18	0.0292533
41.19	0.0261549
41.2	0.0241584
41.21	0.0244631
41.22	0.0258905
41.23	0.0267553
41.24	0.0271277
41.25	0.0271701
41.26	0.0287939
41.27	0.0272771
41.28	0.0235516
41.29	0.023112
41.3	0.0261813
41.31	0.0286449
[truncated: 6,279 more rows]

## Sheet: Extended Data Figure 4, Brg
2theta, deg	Intensity	Comment:	Integrate frame TODO1with cursor Slice Cursor #2	Operator:	Tiziana	Anode:	Co	Scantype:	Locked Coupled
19.21	0.0320041
19.22	0.0320231
19.23	0.0333763
19.24	0.0351961
19.25	0.0364736
19.26	0.0345661
19.27	0.032768
19.28	0.0274333
19.29	0.0260603
19.3	0.0283482
19.31	0.0289065
19.32	0.0310168
19.33	0.0317067
19.34	0.031073
19.35	0.0316695
19.36	0.032651
19.37	0.0312258
19.38	0.030213
19.39	0.0302969
19.4	0.0298192
19.41	0.0317332
19.42	0.0340965
19.43	0.0341739
19.44	0.0325645
19.45	0.0304109
19.46	0.0294992
19.47	0.0329041
19.48	0.0381988
19.49	0.0372727
19.5	0.0326198
19.51	0.0299419
19.52	0.0306577
19.53	0.0327082
19.54	0.0340048
19.55	0.0335758
19.56	0.0339873
19.57	0.0354929
19.58	0.0353591
19.59	0.0333188
19.6	0.0344442
19.61	0.036624
19.62	0.0377008
19.63	0.0350212
19.64	0.0312486
19.65	0.0312872
19.66	0.0328782
19.67	0.0379939
19.68	0.0414078
19.69	0.0398643
19.7	0.0358029
19.71	0.0345245
19.72	0.0357958
19.73	0.0366726
19.74	0.0362576
19.75	0.0340458
19.76	0.0320215
19.77	0.0299104
19.78	0.0279355
19.79	0.0263128
19.8	0.0274907
19.81	0.0323448
19.82	0.0356371
19.83	0.0343113
19.84	0.0294596
19.85	0.0301406
19.86	0.0302252
19.87	0.0315657
19.88	0.0327323
19.89	0.0325175
19.9	0.0326309
19.91	0.0323302
19.92	0.0325339
19.93	0.0334804
19.94	0.0357611
19.95	0.0335575
19.96	0.0324457
19.97	0.0306285
19.98	0.0273513
19.99	0.0252702
20	0.0277945
20.01	0.032877
20.02	0.0352632
20.03	0.0316596
20.04	0.0312869
20.05	0.0347161
20.06	0.0367431
20.07	0.0372343
20.08	0.0361567
20.09	0.0348982
20.1	0.0352096
20.11	0.032997
20.12	0.0310524
20.13	0.0317522
20.14	0.0329975
20.15	0.0339882
20.16	0.0344433
20.17	0.035943
20.18	0.0344547
20.19	0.0315565
20.2	0.0308831
20.21	0.0313554
20.22	0.0317929
20.23	0.0307614
20.24	0.0315565
20.25	0.0370157
20.26	0.0372436
20.27	0.0339506
20.28	0.0335161
20.29	0.0339561
20.3	0.0331805
20.31	0.0328597
20.32	0.0338226
20.33	0.0325953
20.34	0.0326281
20.35	0.0351951
20.36	0.0358306
20.37	0.0327485
20.38	0.028768
20.39	0.0314795
20.4	0.0379406
20.41	0.0375389
20.42	0.0342029
20.43	0.0331161
20.44	0.0323102
20.45	0.0306839
20.46	0.0305571
20.47	0.0307279
20.48	0.0302443
20.49	0.0320559
20.5	0.0353113
20.51	0.0345131
20.52	0.0298136
20.53	0.0265012
20.54	0.0300594
20.55	0.0359256
20.56	0.0378916
20.57	0.0375554
20.58	0.0399558
20.59	0.0390126
20.6	0.034258
20.61	0.0310408
20.62	0.0349234
20.63	0.0363649
20.64	0.0333909
20.65	0.0319431
20.66	0.0321458
20.67	0.0327394
20.68	0.0332412
20.69	0.0345723
20.7	0.0355068
20.71	0.0376558
20.72	0.0385158
20.73	0.0331383
20.74	0.0306199
20.75	0.0332945
20.76	0.0359171
20.77	0.0370785
20.78	0.0377748
20.79	0.0353854
20.8	0.0343066
20.81	0.0390265
20.82	0.0400341
20.83	0.0350792
20.84	0.0341216
20.85	0.0345882
20.86	0.0349332
20.87	0.0317183
20.88	0.0324462
20.89	0.0377043
20.9	0.038351
20.91	0.0372321
20.92	0.0373115
20.93	0.0367235
20.94	0.0328456
20.95	0.0299482
20.96	0.0302591
20.97	0.0310309
20.98	0.0345851
20.99	0.038086
21	0.0391862
21.01	0.0362389
21.02	0.0331651
21.03	0.0300384
21.04	0.0296831
21.05	0.0319477
21.06	0.0343456
21.07	0.0357564
21.08	0.0358944
21.09	0.034952
21.1	0.0341936
21.11	0.0365553
21.12	0.0395692
21.13	0.037791
21.14	0.0322677
21.15	0.030904
21.16	0.033148
21.17	0.0332975
21.18	0.0335571
21.19	0.036992
21.2	0.0372259
21.21	0.0353304
21.22	0.0332362
21.23	0.033886
21.24	0.0350416
21.25	0.0326597
21.26	0.0314486
21.27	0.0333751
21.28	0.0374
21.29	0.0366793
21.3	0.0349237
21.31	0.0342301
21.32	0.0335321
21.33	0.0337624
21.34	0.0364929
21.35	0.0413718
21.36	0.042624
21.37	0.0395423
21.38	0.0381829
21.39	0.0376484
21.4	0.0379101
21.41	0.0396797
21.42	0.0393045
21.43	0.0388951
21.44	0.0376996
21.45	0.0355489
21.46	0.0353422
21.47	0.0319364
21.48	0.0296664
21.49	0.0283607
21.5	0.027928
21.51	0.0303193
21.52	0.0320563
21.53	0.033339
21.54	0.0356846
21.55	0.0358226
21.56	0.0332408
21.57	0.0311679
21.58	0.0300709
21.59	0.0299524
21.6	0.0346967
21.61	0.0372431
21.62	0.034493
21.63	0.0344776
21.64	0.034261
21.65	0.0340535
21.66	0.0365523
21.67	0.036947
21.68	0.0322926
21.69	0.0319406
21.7	0.03813
21.71	0.0395044
21.72	0.0364662
21.73	0.0383702
21.74	0.0408148
21.75	0.0377832
21.76	0.0336062
21.77	0.0357024
21.78	0.0373076
21.79	0.0369061
21.8	0.0411552
21.81	0.0400955
21.82	0.0365064
21.83	0.0355388
21.84	0.033281
21.85	0.0325076
21.86	0.0341796
21.87	0.0360226
21.88	0.0351077
21.89	0.0366946
21.9	0.0380816
21.91	0.0368629
21.92	0.0363475
21.93	0.0357248
21.94	0.035497
21.95	0.0347533
21.96	0.033267
21.97	0.0328144
21.98	0.0348543
21.99	0.0341121
22	0.0342145
22.01	0.0353691
22.02	0.0321879
22.03	0.0343858
22.04	0.0389304
22.05	0.0358602
22.06	0.0356315
22.07	0.036238
22.08	0.0364971
22.09	0.0357705
22.1	0.0364787
22.11	0.0374516
22.12	0.0358183
22.13	0.0342689
22.14	0.0402348
22.15	0.0437234
22.16	0.0455676
22.17	0.0470952
22.18	0.0425596
22.19	0.0382438
22.2	0.0358317
22.21	0.0354812
22.22	0.0333037
22.23	0.0323865
22.24	0.0321269
22.25	0.0311551
22.26	0.0322138
22.27	0.0341604
22.28	0.0352602
22.29	0.0359265
22.3	0.0399092
22.31	0.040137
22.32	0.0381987
22.33	0.0379401
22.34	0.0397687
22.35	0.0417359
22.36	0.0389938
22.37	0.0335867
22.38	0.0324068
22.39	0.0307919
22.4	0.0305261
22.41	0.0378541
22.42	0.0428896
22.43	0.0419817
22.44	0.0398111
22.45	0.0393645
22.46	0.0401698
22.47	0.0405666
22.48	0.0382708
22.49	0.0363676
22.5	0.0345514
22.51	0.0336673
22.52	0.0366124
22.53	0.0390592
22.54	0.0375413
22.55	0.0374087
22.56	0.0366731
22.57	0.0400769
22.58	0.0432321
22.59	0.0404925
22.6	0.0351567
22.61	0.0320453
22.62	0.03168
22.63	0.0301202
22.64	0.0318932
22.65	0.0350989
22.66	0.0330893
22.67	0.0317373
22.68	0.0325047
22.69	0.0344829
22.7	0.0347746
22.71	0.0339523
22.72	0.0338085
22.73	0.0343721
22.74	0.0323509
22.75	0.0337778
22.76	0.0378679
22.77	0.0395733
22.78	0.0380359
22.79	0.0364156
22.8	0.0348702
22.81	0.0372102
22.82	0.0374725
22.83	0.0361905
22.84	0.0319557
22.85	0.028453
22.86	0.0321872
22.87	0.0362831
22.88	0.03569
22.89	0.0355144
22.9	0.0353016
22.91	0.0368534
22.92	0.0377819
22.93	0.0362366
22.94	0.0339895
22.95	0.0335163
22.96	0.0344036
22.97	0.0337874
22.98	0.0335323
22.99	0.0335185
23	0.0328424
23.01	0.0310728
23.02	0.0314061
23.03	0.0324231
23.04	0.0332051
23.05	0.0356022
23.06	0.0386364
23.07	0.0378516
23.08	0.0370562
23.09	0.0400815
23.1	0.041931
23.11	0.0403305
23.12	0.0368261
23.13	0.0346241
23.14	0.0365074
23.15	0.0366644
23.16	0.033825
23.17	0.0324214
23.18	0.0367652
23.19	0.0377234
23.2	0.033657
23.21	0.0334726
23.22	0.0365176
23.23	0.0396683
23.24	0.0409736
23.25	0.0441436
23.26	0.044317
23.27	0.0419343
23.28	0.0417078
23.29	0.0436279
23.3	0.0437551
23.31	0.0420714
23.32	0.0399624
23.33	0.0403877
23.34	0.0427076
23.35	0.0463992
23.36	0.0449202
23.37	0.0399516
23.38	0.0396245
23.39	0.0398033
23.4	0.0386909
23.41	0.0360255
23.42	0.0364878
23.43	0.0383035
23.44	0.039822
23.45	0.0415335
23.46	0.0439569
23.47	0.0415288
23.48	0.0386154
23.49	0.0355707
23.5	0.0338251
23.51	0.0342117
23.52	0.0371218
23.53	0.0389106
23.54	0.0374335
23.55	0.0363584
23.56	0.0393378
23.57	0.0391803
23.58	0.0355269
23.59	0.0344597
23.6	0.0323033
23.61	0.0330606
23.62	0.0330977
23.63	0.032035
23.64	0.0346763
23.65	0.0392938
23.66	0.0382993
23.67	0.0359086
23.68	0.0376022
23.69	0.0416852
23.7	0.0400421
23.71	0.0361035
23.72	0.0354689
23.73	0.0353264
23.74	0.0337752
23.75	0.0378566
23.76	0.0414358
23.77	0.0389162
23.78	0.0383753
23.79	0.0404774
23.8	0.0391032
23.81	0.0369884
23.82	0.0393702
23.83	0.0398528
23.84	0.0374052
23.85	0.0373448
23.86	0.0375641
23.87	0.038762
23.88	0.0366167
23.89	0.0343974
23.9	0.0339026
23.91	0.0360268
23.92	0.0371842
23.93	0.0348442
23.94	0.0341277
23.95	0.0343801
23.96	0.0362107
23.97	0.0396192
23.98	0.0407059
23.99	0.0399428
24	0.037674
24.01	0.0354597
24.02	0.0343882
24.03	0.0342466
24.04	0.0341491
24.05	0.0346857
24.06	0.0347339
24.07	0.0353309
24.08	0.0356533
24.09	0.0364929
24.1	0.0358446
24.11	0.0366183
24.12	0.0403658
24.13	0.0392069
24.14	0.0389806
24.15	0.0377861
24.16	0.033973
24.17	0.0376485
24.18	0.038093
24.19	0.0360961
24.2	0.0355044
24.21	0.0375297
24.22	0.0399568
24.23	0.0385301
24.24	0.0376035
24.25	0.0384711
24.26	0.0417141
24.27	0.0434292
24.28	0.0412109
24.29	0.042275
24.3	0.0412432
24.31	0.0360004
24.32	0.0358075
24.33	0.0374502
24.34	0.0355595
24.35	0.0350724
24.36	0.0356737
24.37	0.036539
24.38	0.0369411
24.39	0.0367629
24.4	0.036289
24.41	0.0328646
24.42	0.0302987
24.43	0.028504
24.44	0.0324617
24.45	0.0358492
24.46	0.0370261
24.47	0.0381844
24.48	0.0361987
24.49	0.0343254
24.5	0.0389176
24.51	0.0435498
24.52	0.0453811
24.53	0.0451235
24.54	0.0405207
24.55	0.0345686
24.56	0.0328479
24.57	0.0342952
24.58	0.0338041
24.59	0.0343602
24.6	0.0382645
24.61	0.0386154
24.62	0.0347525
24.63	0.0342086
24.64	0.0374726
24.65	0.0391605
24.66	0.039465
24.67	0.0397411
24.68	0.0413053
24.69	0.042315
24.7	0.0377369
24.71	0.0345987
24.72	0.0338905
24.73	0.0319575
24.74	0.0323399
24.75	0.034036
24.76	0.0355358
24.77	0.0390227
24.78	0.0413485
24.79	0.0387092
24.8	0.0355474
24.81	0.0366639
24.82	0.0372131
24.83	0.0394335
24.84	0.0443426
24.85	0.042106
24.86	0.0418993
24.87	0.0381225
24.88	0.0344935
24.89	0.0380141
24.9	0.0433156
24.91	0.0409126
24.92	0.0373212
24.93	0.0334269
24.94	0.0306267
24.95	0.036425
24.96	0.0379847
24.97	0.0381002
24.98	0.0409065
24.99	0.0373989
25	0.0348059
25.01	0.0368003
25.02	0.0393327
25.03	0.0380728
25.04	0.0373517
25.05	0.0376084
25.06	0.03531
25.07	0.0373391
25.08	0.0390932
25.09	0.0368153
25.1	0.0392026
25.11	0.041619
25.12	0.0434674
25.13	0.0447729
25.14	0.0419102
25.15	0.0379541
25.16	0.0362602
25.17	0.0387574
25.18	0.0419179
25.19	0.0439646
25.2	0.0465034
25.21	0.0445532
25.22	0.0427341
25.23	0.042467
25.24	0.0401874
25.25	0.0415371
25.26	0.0433247
25.27	0.0415347
25.28	0.0390939
25.29	0.0372334
25.3	0.0366049
25.31	0.0373983
25.32	0.0383758
25.33	0.0402388
25.34	0.0429799
25.35	0.0435763
25.36	0.0420823
25.37	0.0399635
25.38	0.0367257
25.39	0.0363336
25.4	0.0399264
25.41	0.0435058
25.42	0.040164
25.43	0.0389992
25.44	0.0422865
25.45	0.04041
25.46	0.0379661
25.47	0.0379723
25.48	0.0416716
25.49	0.0430148
25.5	0.0417262
25.51	0.0397365
25.52	0.0406105
25.53	0.0425854
25.54	0.0420389
25.55	0.0378797
25.56	0.039227
25.57	0.040116
25.58	0.0399919
25.59	0.0388295
25.6	0.0375457
25.61	0.0352127
25.62	0.0338324
25.63	0.0356465
25.64	0.0380713
25.65	0.0395901
25.66	0.0388469
25.67	0.0370292
25.68	0.037296
25.69	0.0365932
25.7	0.0352282
25.71	0.0347109
25.72	0.0355419
25.73	0.0396464
25.74	0.0404076
25.75	0.0411363
25.76	0.041307
25.77	0.0343438
25.78	0.0293819
25.79	0.0319928
25.8	0.0359424
25.81	0.0359104
25.82	0.0359239
25.83	0.0383716
25.84	0.0394321
25.85	0.0381858
25.86	0.0386421
25.87	0.0389492
25.88	0.0395679
25.89	0.0391815
25.9	0.0399045
25.91	0.0387254
25.92	0.0348433
25.93	0.035479
25.94	0.0372898
25.95	0.0374765
25.96	0.0344345
25.97	0.0331061
25.98	0.0316295
25.99	0.0323194
26	0.0316315
26.01	0.0321071
26.02	0.0346327
26.03	0.0362945
26.04	0.037792
26.05	0.0384622
26.06	0.0403816
26.07	0.044217
26.08	0.0437021
26.09	0.041605
26.1	0.0380773
26.11	0.0334496
26.12	0.0327763
26.13	0.0318192
26.14	0.031526
26.15	0.034105
26.16	0.0397828
26.17	0.0405271
26.18	0.035278
26.19	0.0331961
26.2	0.0354176
26.21	0.0371828
26.22	0.0374355
26.23	0.0398118
26.24	0.0416581
26.25	0.0398255
26.26	0.0361439
26.27	0.0358039
26.28	0.0373534
26.29	0.0361795
26.3	0.0345295
26.31	0.0338475
26.32	0.031916
26.33	0.0333145
26.34	0.0371762
26.35	0.0415867
26.36	0.041447
26.37	0.0389606
26.38	0.038239
26.39	0.0388894
26.4	0.0401069
26.41	0.039514
26.42	0.0399371
26.43	0.039414
26.44	0.0362524
26.45	0.0322277
26.46	0.0305667
26.47	0.0285986
26.48	0.0334318
26.49	0.03771
26.5	0.0353828
26.51	0.0331946
26.52	0.0330822
26.53	0.0320158
26.54	0.0322411
26.55	0.0320126
26.56	0.032755
26.57	0.0324232
26.58	0.0293866
26.59	0.0290327
26.6	0.0325095
26.61	0.0353525
26.62	0.0372714
26.63	0.0354078
26.64	0.0356862
26.65	0.0372722
26.66	0.0373933
26.67	0.034132
26.68	0.0320682
26.69	0.0328607
26.7	0.0381283
26.71	0.0404393
26.72	0.0411125
26.73	0.0411466
26.74	0.0390836
26.75	0.0368661
26.76	0.033805
26.77	0.0307554
26.78	0.0315297
26.79	0.0328304
26.8	0.0341972
26.81	0.0335524
26.82	0.0319818
26.83	0.0311208
26.84	0.0312583
26.85	0.0316582
26.86	0.0333891
26.87	0.0345666
26.88	0.0344658
26.89	0.033255
26.9	0.0309634
26.91	0.0302198
26.92	0.030939
26.93	0.0303615
26.94	0.0286015
26.95	0.0280741
26.96	0.0254481
26.97	0.0262756
26.98	0.0301791
26.99	0.0310665
27	0.0323963
27.01	0.0319545
27.02	0.030431
27.03	0.0315613
27.04	0.0317061
27.05	0.0325882
27.06	0.0357545
27.07	0.0352972
27.08	0.0332331
27.09	0.0323738
27.1	0.0323574
27.11	0.0313605
27.12	0.0292045
27.13	0.0286623
27.14	0.0311922
27.15	0.0310081
27.16	0.0313702
27.17	0.0326768
27.18	0.0311823
27.19	0.0306415
27.2	0.0311695
27.21	0.0309108
27.22	0.0316528
27.23	0.032308
27.24	0.0311505
27.25	0.0292942
27.26	0.0283739
27.27	0.0282449
27.28	0.0263161
27.29	0.0228579
27.3	0.023308
27.31	0.0255434
27.32	0.0299431
27.33	0.0331265
27.34	0.0312239
27.35	0.0297516
27.36	0.0272524
27.37	0.0241631
27.38	0.022938
27.39	0.0244939
27.4	0.0251779
27.41	0.0254405
27.42	0.0285535
27.43	0.0310827
27.44	0.0288503
27.45	0.0280053
27.46	0.0313631
27.47	0.030857
27.48	0.0266851
27.49	0.0231058
27.5	0.0252864
27.51	0.0306693
27.52	0.0311761
27.53	0.0295628
27.54	0.0285809
27.55	0.0276178
27.56	0.0294865
27.57	0.0287815
27.58	0.0278841
27.59	0.0267119
27.6	0.028456
27.61	0.0314194
27.62	0.0317652
27.63	0.0297184
27.64	0.0285601
27.65	0.0275159
27.66	0.0262504
27.67	0.029239
27.68	0.0292542
27.69	0.0271021
27.7	0.0260968
27.71	0.025872
27.72	0.0267046
27.73	0.0270512
27.74	0.0287221
27.75	0.0294115
27.76	0.0277399
27.77	0.0267232
27.78	0.024899
27.79	0.0243767
27.8	0.0276355
27.81	0.0305139
27.82	0.0314429
27.83	0.0294548
27.84	0.0294002
27.85	0.0281376
27.86	0.024943
27.87	0.0250608
27.88	0.0279155
27.89	0.030279
27.9	0.032386
27.91	0.0327115
27.92	0.0315422
27.93	0.0312926
27.94	0.0307684
27.95	0.0299601
27.96	0.0291709
27.97	0.0267942
27.98	0.0249576
27.99	0.027345
28	0.0310391
28.01	0.0312238
28.02	0.0289759
28.03	0.0321044
28.04	0.0320383
28.05	0.0291441
28.06	0.0310507
28.07	0.0335958
28.08	0.0337333
28.09	0.0310104
28.1	0.0267507
28.11	0.02787
28.12	0.0325582
28.13	0.0310631
28.14	0.032193
28.15	0.0334131
28.16	0.0328301
28.17	0.0278929
28.18	0.0244918
28.19	0.023988
28.2	0.0253318
28.21	0.0264343
28.22	0.0278281
28.23	0.0286121
28.24	0.0305885
28.25	0.0306316
28.26	0.0298468
28.27	0.0310788
28.28	0.030673
28.29	0.0274
28.3	0.0235521
28.31	0.024167
28.32	0.0263079
28.33	0.0309329
28.34	0.0321169
28.35	0.0293027
28.36	0.03226
28.37	0.0315376
28.38	0.0264315
28.39	0.0245426
28.4	0.0235488
28.41	0.0245895
28.42	0.0263683
28.43	0.0260716
28.44	0.0258622
28.45	0.0290829
28.46	0.0325249
28.47	0.033123
28.48	0.0301781
28.49	0.0285122
28.5	0.0279419
28.51	0.0250106
28.52	0.0239635
28.53	0.0240116
28.54	0.0249117
28.55	0.0262963
28.56	0.0276657
28.57	0.0281595
28.58	0.0264072
28.59	0.0247276
28.6	0.0261937
28.61	0.0296406
28.62	0.0290458
28.63	0.0282171
28.64	0.0290691
28.65	0.0285662
28.66	0.0290627
28.67	0.0276595
28.68	0.0282543
28.69	0.0303944
28.7	0.0285849
28.71	0.0285895
28.72	0.0278982
28.73	0.0244985
28.74	0.0242667
28.75	0.0244402
28.76	0.0231353
28.77	0.0212832
28.78	0.0224438
28.79	0.0253213
28.8	0.028327
28.81	0.0277839
28.82	0.0257111
28.83	0.0250955
28.84	0.023164
28.85	0.0229058
28.86	0.0266109
28.87	0.0301848
28.88	0.0279145
28.89	0.0220983
28.9	0.021741
28.91	0.0256657
28.92	0.0286903
28.93	0.029274
28.94	0.0298836
28.95	0.0307803
28.96	0.0295518
28.97	0.0291987
28.98	0.0276869
28.99	0.0248427
29	0.025834
29.01	0.0290851
29.02	0.0287636
29.03	0.0269624
29.04	0.0258697
29.05	0.0261556
29.06	0.0266516
29.07	0.0265151
29.08	0.027437
29.09	0.0277263
29.1	0.0278336
29.11	0.0266303
29.12	0.0267826
29.13	0.0257023
29.14	0.0267427
29.15	0.0302726
29.16	0.0302639
29.17	0.0266867
29.18	0.0272813
29.19	0.0276646
29.2	0.0252597
29.21	0.0257952
29.22	0.0244967
29.23	0.0248086
29.24	0.0272478
29.25	0.0272647
29.26	0.024111
29.27	0.0226637
29.28	0.0253774
29.29	0.0280261
29.3	0.0293874
29.31	0.0286258
29.32	0.0289636
29.33	0.0298326
29.34	0.0265909
29.35	0.0248492
29.36	0.0250244
29.37	0.0266237
29.38	0.0278357
29.39	0.0259924
29.4	0.0268653
29.41	0.0279074
29.42	0.0258731
29.43	0.0229511
29.44	0.023696
29.45	0.0277261
29.46	0.0259885
29.47	0.0238183
29.48	0.024895
29.49	0.0283439
29.5	0.0267259
29.51	0.0237454
29.52	0.0235984
29.53	0.0240715
29.54	0.0255407
29.55	0.0252187
29.56	0.0251821
29.57	0.0266914
29.58	0.027982
29.59	0.0310032
29.6	0.0324178
29.61	0.0300816
29.62	0.028573
29.63	0.0268542
29.64	0.023498
29.65	0.0260751
29.66	0.0272405
29.67	0.02548
29.68	0.0263564
29.69	0.0271557
29.7	0.0291939
29.71	0.0293957
29.72	0.0294265
29.73	0.0303448
29.74	0.0302062
29.75	0.0281628
29.76	0.0289826
29.77	0.0282498
29.78	0.0252974
29.79	0.0262453
29.8	0.0337082
29.81	0.040629
29.82	0.0386505
29.83	0.0359659
29.84	0.0338289
29.85	0.0313285
29.86	0.0321719
29.87	0.0373462
29.88	0.0395721
29.89	0.0398953
29.9	0.0393173
29.91	0.0395322
29.92	0.0409232
29.93	0.0410415
29.94	0.0390975
29.95	0.040444
29.96	0.0413201
29.97	0.0402835
29.98	0.0419347
29.99	0.0446797
30	0.0479372
30.01	0.0476483
30.02	0.0465152
30.03	0.0494232
30.04	0.0535413
30.05	0.050894
30.06	0.0500308
30.07	0.048284
30.08	0.0466074
30.09	0.0511342
30.1	0.0541096
30.11	0.051872
30.12	0.0516394
30.13	0.0544789
30.14	0.0552981
30.15	0.0579089
30.16	0.0586944
30.17	0.0605061
30.18	0.0578
30.19	0.0534181
30.2	0.0505478
30.21	0.0505166
30.22	0.0509129
30.23	0.0477825
30.24	0.0451607
30.25	0.0408277
30.26	0.0396732
30.27	0.0434508
30.28	0.0498222
30.29	0.0522828
30.3	0.0495275
30.31	0.0487633
30.32	0.0483322
30.33	0.0462443
30.34	0.0422383
30.35	0.0398213
30.36	0.0426197
30.37	0.0407053
30.38	0.0379377
30.39	0.0385362
30.4	0.0373656
30.41	0.0387056
30.42	0.0374049
30.43	0.0310456
30.44	0.0270032
30.45	0.0317936
30.46	0.035075
30.47	0.0334544
30.48	0.0310865
30.49	0.027868
30.5	0.0291331
30.51	0.0309047
30.52	0.0280364
30.53	0.0248339
30.54	0.0258505
30.55	0.0253699
30.56	0.0284892
30.57	0.0283282
30.58	0.0260709
30.59	0.0235876
30.6	0.0202297
30.61	0.0204057
30.62	0.0230135
30.63	0.0260264
30.64	0.0266363
30.65	0.0260264
30.66	0.0237437
30.67	0.0250045
30.68	0.0266321
30.69	0.0257567
30.7	0.0253187
30.71	0.0240811
30.72	0.0243213
30.73	0.0232468
30.74	0.0210949
30.75	0.0238248
30.76	0.0251921
30.77	0.025113
30.78	0.0269186
30.79	0.0290573
30.8	0.0284926
30.81	0.0240794
30.82	0.0219688
30.83	0.0231621
30.84	0.026306
30.85	0.0243665
30.86	0.0223484
30.87	0.022538
30.88	0.0231658
30.89	0.024442
30.9	0.024599
30.91	0.0232423
30.92	0.022867
30.93	0.0224473
30.94	0.0205547
30.95	0.0210467
30.96	0.0241342
30.97	0.0266576
30.98	0.0261905
30.99	0.0239639
31	0.0279984
31.01	0.0330427
31.02	0.0309035
31.03	0.0248306
31.04	0.0210391
31.05	0.022585
31.06	0.0224444
31.07	0.020912
31.08	0.0204241
31.09	0.0224677
31.1	0.0235828
31.11	0.0226215
31.12	0.0207973
31.13	0.0216106
31.14	0.0258722
31.15	0.028649
31.16	0.0270871
31.17	0.0242574
31.18	0.0255235
31.19	0.0263283
31.2	0.0259469
31.21	0.0261947
31.22	0.0287253
31.23	0.0268198
31.24	0.0220903
31.25	0.0193572
31.26	0.020606
31.27	0.0219924
31.28	0.0243801
31.29	0.025174
31.3	0.0260508
31.31	0.0271985
31.32	0.0264203
31.33	0.0240984
31.34	0.023339
31.35	0.0240731
31.36	0.0282274
31.37	0.0291048
31.38	0.0254757
31.39	0.0233288
31.4	0.0239847
31.41	0.0216568
31.42	0.0192791
31.43	0.0216728
31.44	0.0239813
31.45	0.0248762
31.46	0.0271115
31.47	0.0261291
31.48	0.0228197
31.49	0.023596
31.5	0.0253862
31.51	0.023922
31.52	0.0212456
31.53	0.0193708
31.54	0.0217773
31.55	0.0244181
31.56	0.0215538
31.57	0.0182268
31.58	0.0195782
31.59	0.0252014
31.6	0.0281861
31.61	0.0259233
31.62	0.0269595
31.63	0.0268818
31.64	0.0250705
31.65	0.0236975
31.66	0.0216299
31.67	0.0217518
31.68	0.0223456
31.69	0.0232037
31.7	0.0213457
31.71	0.0191002
31.72	0.0205517
31.73	0.0222171
31.74	0.0224458
31.75	0.0228388
31.76	0.0227031
31.77	0.024477
31.78	0.0251896
31.79	0.0243715
31.8	0.0254813
31.81	0.0278561
31.82	0.0261029
31.83	0.0263376
31.84	0.0300467
31.85	0.029423
31.86	0.0281091
31.87	0.0267371
31.88	0.0254648
31.89	0.026541
31.9	0.0264324
31.91	0.0249308
31.92	0.0240415
31.93	0.0244018
31.94	0.0234025
31.95	0.0228422
31.96	0.0217279
31.97	0.0194045
31.98	0.018406
31.99	0.0203101
32	0.0224113
32.01	0.0227554
32.02	0.0229793
32.03	0.0232685
32.04	0.0210463
32.05	0.0201217
32.06	0.0208473
32.07	0.0225762
32.08	0.0222787
32.09	0.0218049
32.1	0.0217987
32.11	0.0229977
32.12	0.0257043
32.13	0.0234868
32.14	0.0216309
32.15	0.0223247
32.16	0.024962
32.17	0.0236797
32.18	0.0232308
32.19	0.0243649
32.2	0.0222716
32.21	0.0208532
32.22	0.0211127
32.23	0.0216824
32.24	0.0226152
32.25	0.0212783
32.26	0.0185816
32.27	0.0205976
32.28	0.0233719
32.29	0.0230184
32.3	0.0212794
32.31	0.0183782
32.32	0.0190839
32.33	0.0201244
32.34	0.0192687
32.35	0.0208552
32.36	0.0224728
32.37	0.0218498
32.38	0.0221058
32.39	0.0225162
32.4	0.0212358
32.41	0.019917
32.42	0.0203043
32.43	0.0210325
32.44	0.022684
32.45	0.0238781
32.46	0.0228297
32.47	0.0246101
32.48	0.024646
32.49	0.021033
32.5	0.0219969
32.51	0.0255044
32.52	0.0260961
32.53	0.0231258
32.54	0.0244143
32.55	0.0248051
32.56	0.0240313
32.57	0.0233147
32.58	0.0227768
32.59	0.0225221
32.6	0.0220507
32.61	0.0240315
32.62	0.0253721
32.63	0.0238828
32.64	0.0235978
32.65	0.0263507
32.66	0.0265855
32.67	0.0236439
32.68	0.0225028
32.69	0.0209642
32.7	0.02415
32.71	0.0272448
32.72	0.0245892
32.73	0.0223583
32.74	0.023261
32.75	0.0230225
32.76	0.0243158
32.77	0.0256862
32.78	0.0270043
32.79	0.0278868
32.8	0.0269037
32.81	0.0253905
32.82	0.02579
32.83	0.0263252
32.84	0.0246633
32.85	0.0210186
32.86	0.0213378
32.87	0.0236924
32.88	0.0227659
32.89	0.0235428
32.9	0.0240424
32.91	0.0219733
32.92	0.0218013
32.93	0.0194515
32.94	0.020059
32.95	0.0222226
32.96	0.0205742
32.97	0.0211036
32.98	0.0217047
32.99	0.0182301
33	0.0191802
33.01	0.0239921
33.02	0.0244163
33.03	0.0224772
33.04	0.0246293
33.05	0.0270468
33.06	0.0269755
33.07	0.0271132
33.08	0.0268827
33.09	0.0244569
33.1	0.0235865
33.11	0.0265235
33.12	0.0297598
33.13	0.0264056
33.14	0.0211042
33.15	0.019806
33.16	0.0204427
33.17	0.0221273
33.18	0.0257924
33.19	0.0284854
33.2	0.0274455
33.21	0.0233199
33.22	0.0206302
33.23	0.0201628
33.24	0.0230178
33.25	0.0274323
33.26	0.0271221
33.27	0.0246918
33.28	0.0236384
33.29	0.0216013
33.3	0.0207738
33.31	0.023575
33.32	0.0235721
33.33	0.0215048
33.34	0.0214205
33.35	0.0249938
33.36	0.0243511
33.37	0.0208386
33.38	0.0244654
33.39	0.0267936
33.4	0.0249382
33.41	0.0240248
33.42	0.023608
33.43	0.024039
33.44	0.0242589
33.45	0.0251902
33.46	0.0265972
33.47	0.0287051
33.48	0.029577
33.49	0.028773
33.5	0.0270287
33.51	0.026237
33.52	0.0231553
33.53	0.0212037
33.54	0.022556
33.55	0.0248086
33.56	0.0267189
33.57	0.027423
33.58	0.024854
33.59	0.0233086
33.6	0.0250871
33.61	0.0271766
33.62	0.0248944
33.63	0.0252864
33.64	0.0266438
33.65	0.0278652
33.66	0.0273356
33.67	0.0261887
33.68	0.0267148
33.69	0.027016
33.7	0.0299553
33.71	0.0321405
33.72	0.030501
33.73	0.0294029
33.74	0.0327125
33.75	0.0354544
33.76	0.0344041
33.77	0.0330622
33.78	0.0314013
33.79	0.0322057
33.8	0.0338172
33.81	0.0343946
33.82	0.0334236
33.83	0.0324889
33.84	0.0328975
33.85	0.0331897
33.86	0.032584
33.87	0.0339084
33.88	0.036268
33.89	0.0326349
33.9	0.0325997
33.91	0.0351508
33.92	0.034116
33.93	0.0308688
33.94	0.0272808
33.95	0.0280028
33.96	0.0259396
33.97	0.0219571
33.98	0.0208336
33.99	0.0233864
34	0.0271118
34.01	0.0299288
34.02	0.0286072
34.03	0.02796
34.04	0.0282412
34.05	0.0261285
34.06	0.0219484
34.07	0.0203588
34.08	0.0244777
34.09	0.0264391
34.1	0.024922
34.11	0.0236157
34.12	0.0252667
34.13	0.025374
34.14	0.0267421
34.15	0.0285569
34.16	0.0241176
34.17	0.0242466
34.18	0.0280508
34.19	0.0268364
34.2	0.0268687
34.21	0.0289882
34.22	0.0263345
34.23	0.0233786
34.24	0.024045
34.25	0.0242503
34.26	0.0227699
34.27	0.0229569
34.28	0.0207741
34.29	0.0204414
34.3	0.0203356
34.31	0.0194875
34.32	0.0198162
34.33	0.0197026
34.34	0.021496
34.35	0.0222966
34.36	0.0211507
34.37	0.0212416
34.38	0.020588
34.39	0.0206058
34.4	0.0206991
34.41	0.020995
34.42	0.0233546
34.43	0.0249388
34.44	0.0221218
34.45	0.0207296
34.46	0.0217947
34.47	0.0231683
34.48	0.02368
34.49	0.0226707
34.5	0.021907
34.51	0.0227167
34.52	0.0242512
34.53	0.0234573
34.54	0.0222102
34.55	0.0252696
34.56	0.027235
34.57	0.0263396
34.58	0.0236899
34.59	0.0209703
34.6	0.0196645
34.61	0.0210582
34.62	0.0237951
34.63	0.0231445
34.64	0.0219261
34.65	0.0232927
34.66	0.0245002
34.67	0.0236371
34.68	0.0218201
34.69	0.0218137
34.7	0.023117
34.71	0.023709
34.72	0.0242801
34.73	0.02554
34.74	0.0238844
34.75	0.0220872
34.76	0.0227041
34.77	0.0231547
34.78	0.0224243
34.79	0.0197743
34.8	0.021031
34.81	0.0216475
34.82	0.0208087
34.83	0.0207592
34.84	0.0222714
34.85	0.0240635
34.86	0.0238415
34.87	0.0276733
34.88	0.0301763
34.89	0.0293066
34.9	0.0274738
34.91	0.0222574
34.92	0.0232004
34.93	0.0254733
34.94	0.024076
34.95	0.0251765
34.96	0.0266034
34.97	0.0250538
34.98	0.0226746
34.99	0.0246279
35	0.0307161
35.01	0.0324982
35.02	0.0319218
35.03	0.0311654
35.04	0.025801
35.05	0.0234686
35.06	0.0241342
35.07	0.0249844
35.08	0.0278562
35.09	0.0295068
35.1	0.030812
35.11	0.028654
35.12	0.0238256
35.13	0.0233273
35.14	0.0279575
35.15	0.0278797
35.16	0.0267609
35.17	0.0286747
35.18	0.0299804
35.19	0.0319814
35.2	0.0314558
35.21	0.0280726
35.22	0.0263858
35.23	0.0258982
35.24	0.0259923
35.25	0.0284024
35.26	0.0293547
35.27	0.0315174
35.28	0.0329249
35.29	0.0313205
35.3	0.0302309
35.31	0.0307599
35.32	0.0334054
35.33	0.0320821
35.34	0.0229517
35.35	0.0243445
35.36	0.0278707
35.37	0.0276574
35.38	0.031654
35.39	0.0343319
35.4	0.0288224
35.41	0.0228676
35.42	0.0239864
35.43	0.0258101
35.44	0.0241365
35.45	0.0241063
35.46	0.0285996
35.47	0.0278626
35.48	0.0252854
35.49	0.0251767
35.5	0.026507
35.51	0.0251137
35.52	0.0237656
35.53	0.0242731
35.54	0.0235854
35.55	0.0223301
35.56	0.0213266
35.57	0.0214673
35.58	0.0220489
35.59	0.0206276
35.6	0.0177571
35.61	0.016711
35.62	0.0188714
35.63	0.019406
35.64	0.0203245
35.65	0.019494
35.66	0.0176467
35.67	0.0191803
35.68	0.02026
35.69	0.0212584
35.7	0.0226574
35.71	0.0231992
35.72	0.0246137
35.73	0.0262474
35.74	0.0257969
35.75	0.0234175
35.76	0.022731
35.77	0.0239881
35.78	0.0232624
35.79	0.0217598
35.8	0.0216645
35.81	0.0230816
35.82	0.0234592
35.83	0.0208261
35.84	0.0197212
35.85	0.0224459
35.86	0.0237553
35.87	0.0221421
35.88	0.0241283
35.89	0.0249731
35.9	0.0255465
35.91	0.0233188
35.92	0.0204165
35.93	0.0205882
35.94	0.0226836
35.95	0.02232
35.96	0.0205068
35.97	0.0224899
35.98	0.0266093
35.99	0.0283549
36	0.027325
36.01	0.0250386
36.02	0.0246661
36.03	0.0264689
36.04	0.0255448
36.05	0.0255551
36.06	0.0261798
36.07	0.0250936
36.08	0.0230048
36.09	0.022581
36.1	0.0225872
36.11	0.0212145
36.12	0.02223
36.13	0.023925
36.14	0.0239087
36.15	0.0260829
36.16	0.025837
36.17	0.0228774
36.18	0.0249278
36.19	0.0246322
36.2	0.0256178
36.21	0.0281162
36.22	0.0253578
36.23	0.0216149
36.24	0.0197728
36.25	0.0196089
36.26	0.022434
36.27	0.0210745
36.28	0.019633
36.29	0.0219599
36.3	0.0223111
36.31	0.0192951
36.32	0.0163156
36.33	0.0170906
36.34	0.0180866
36.35	0.0187639
36.36	0.0199746
36.37	0.0191267
36.38	0.02007
36.39	0.0226823
36.4	0.0242319
36.41	0.0237212
36.42	0.0238727
36.43	0.0213451
36.44	0.0197379
36.45	0.0219546
36.46	0.0226192
36.47	0.0242077
36.48	0.0238082
36.49	0.0193038
36.5	0.0206121
36.51	0.0262456
36.52	0.026287
36.53	0.0247523
36.54	0.022717
36.55	0.0206371
36.56	0.0193922
36.57	0.0169952
36.58	0.0178657
36.59	0.0208203
36.6	0.0230447
36.61	0.0241911
36.62	0.0243471
36.63	0.0227152
36.64	0.0232486
36.65	0.0241334
36.66	0.0236942
36.67	0.0225689
36.68	0.0206979
36.69	0.0204626
36.7	0.0221191
36.71	0.0206527
36.72	0.0184892
36.73	0.0183334
36.74	0.0201397
36.75	0.0230781
36.76	0.0229647
36.77	0.0231599
36.78	0.0239959
36.79	0.0222284
36.8	0.0221287
36.81	0.022344
36.82	0.0220683
36.83	0.0227928
36.84	0.0210187
36.85	0.0217556
36.86	0.023008
36.87	0.0233364
36.88	0.0249079
36.89	0.0246858
36.9	0.0229137
36.91	0.0215416
36.92	0.020329
36.93	0.0197819
36.94	0.0192212
36.95	0.0197357
36.96	0.0213427
36.97	0.0214813
36.98	0.0214756
36.99	0.0220761
37	0.0229866
37.01	0.0221253
37.02	0.0215063
37.03	0.0227638
37.04	0.0239999
37.05	0.0257091
37.06	0.0256456
37.07	0.0229628
37.08	0.0215313
37.09	0.0194533
37.1	0.018055
37.11	0.0195024
37.12	0.0220869
37.13	0.0221879
37.14	0.0201645
37.15	0.0203657
37.16	0.0217197
37.17	0.0219199
37.18	0.0253787
37.19	0.0272884
37.2	0.0254752
37.21	0.0243261
37.22	0.0245374
37.23	0.0248023
37.24	0.0255595
37.25	0.0254065
37.26	0.0260065
37.27	0.0249751
37.28	0.0237192
37.29	0.023561
37.3	0.0238214
37.31	0.0226945
37.32	0.0214281
37.33	0.0229761
37.34	0.0232648
37.35	0.0204215
37.36	0.0208367
37.37	0.0241634
37.38	0.0267885
37.39	0.0243969
37.4	0.0193098
37.41	0.0199507
37.42	0.0209513
37.43	0.0208067
37.44	0.023602
37.45	0.0240477
37.46	0.0223616
37.47	0.0210094
37.48	0.0210313
37.49	0.024748
37.5	0.0246801
37.51	0.0217393
37.52	0.0221815
37.53	0.0234748
37.54	0.0237376
37.55	0.0228655
37.56	0.024416
37.57	0.0284466
37.58	0.0273303
37.59	0.0212462
37.6	0.0189632
37.61	0.0202403
37.62	0.0211219
37.63	0.0216869
37.64	0.0234886
37.65	0.0228342
37.66	0.0228206
37.67	0.0227806
37.68	0.0214279
37.69	0.0211751
37.7	0.0196038
37.71	0.0175093
37.72	0.0190492
37.73	0.0220952
37.74	0.0230092
37.75	0.0237978
37.76	0.0226308
37.77	0.0227213
37.78	0.0243495
37.79	0.0232216
37.8	0.0201035
37.81	0.0182952
37.82	0.0197797
37.83	0.0221928
37.84	0.024247
37.85	0.0228971
37.86	0.0207275
37.87	0.0215777
37.88	0.0222445
37.89	0.0245027
37.9	0.0228836
37.91	0.0215376
37.92	0.0228345
37.93	0.0198684
37.94	0.0182006
37.95	0.0195845
37.96	0.0198602
37.97	0.0202933
37.98	0.0210013
37.99	0.0242312
38	0.0253855
38.01	0.0247441
38.02	0.0222631
38.03	0.0198335
38.04	0.0211582
38.05	0.0222604
38.06	0.0214867
38.07	0.0225133
38.08	0.0229916
38.09	0.0224109
38.1	0.0199658
38.11	0.022117
38.12	0.0246082
38.13	0.020758
38.14	0.0203131
38.15	0.0258238
38.16	0.025674
38.17	0.0208004
38.18	0.0192971
38.19	0.0201571
38.2	0.0202214
38.21	0.0204482
38.22	0.0220529
38.23	0.0216565
38.24	0.0193083
38.25	0.0191054
38.26	0.0195809
38.27	0.0195753
38.28	0.0227795
38.29	0.0237178
38.3	0.0222342
38.31	0.0240003
38.32	0.0253762
38.33	0.0276342
38.34	0.027736
38.35	0.0253827
38.36	0.0235607
38.37	0.0218396
38.38	0.0226823
38.39	0.0247612
38.4	0.0247466
38.41	0.0232895
38.42	0.0219961
38.43	0.0221273
38.44	0.0226456
38.45	0.0221435
38.46	0.022258
38.47	0.0226067
38.48	0.0225306
38.49	0.0220184
38.5	0.0233805
38.51	0.0249447
38.52	0.0252033
38.53	0.0246172
38.54	0.0209362
38.55	0.0197018
38.56	0.0202914
38.57	0.0200446
38.58	0.0198295
38.59	0.0219553
38.6	0.0247604
38.61	0.0245902
38.62	0.0242393
38.63	0.0212207
38.64	0.0184716
38.65	0.0193988
38.66	0.0209863
38.67	0.0242262
38.68	0.0270088
38.69	0.0249264
38.7	0.0232568
38.71	0.0209948
38.72	0.0186651
38.73	0.017966
38.74	0.017948
38.75	0.0205529
38.76	0.024307
38.77	0.0236754
38.78	0.0205465
38.79	0.0205617
38.8	0.0213001
38.81	0.022336
38.82	0.0238586
38.83	0.0224286
38.84	0.0202873
38.85	0.0217241
38.86	0.0240315
38.87	0.0231447
38.88	0.0214409
38.89	0.0196205
38.9	0.0206928
38.91	0.023207
38.92	0.0224186
38.93	0.0208177
38.94	0.0218917
38.95	0.023017
38.96	0.0227664
38.97	0.0232313
38.98	0.0253999
38.99	0.027053
39	0.0265475
39.01	0.0244887
39.02	0.0216871
39.03	0.0205632
39.04	0.0202579
39.05	0.0223722
39.06	0.0222244
39.07	0.0193175
39.08	0.0184586
39.09	0.0199514
39.1	0.0242903
39.11	0.0243852
39.12	0.0232185
39.13	0.0248164
39.14	0.0227641
39.15	0.0210177
39.16	0.023092
39.17	0.0250041
39.18	0.0235532
39.19	0.02039
[truncated: 6,023 more rows]
